# Supplementary material for: The use of Bayesian methodology in the development and validation of a tiered assessment approach towards prediction of rat acute oral toxicity
Source: Arch Toxicol. 2022 Jan 16;96(3):817–30. doi: 10.1007/s00204-021-03205-x (PMC8850222; doi:10.1007/s00204-021-03205-x)
Supplement: Supplementary file 1 — Supplementary file1 (XLSX 1680 kb) [file 204_2021_3205_MOESM1_ESM.xlsx]

## Sheet: Overview
	The Use of Bayesian Methodology in the Development and Validation of a Tiered Assessment Approach towards Prediction of Rat Acute Oral Toxicity
	Archives of Toxicology
	James W. Firman,1* Mark T.D. Cronin,1 Philip H. Rowe,1 Elizaveta P. Semenova2 and John E. Doe1
	1School of Pharmacy and Biomolecular Sciences, Liverpool John Moores University, Liverpool, United Kingdom
	2Department of Mathematics, Imperial College London, London, UK
	*Corresponding author (j.w.firman@ljmu.ac.uk)
	Supplementary material
	Supplementary Table 1: Unabridged inventory incorporating compound identities alongside corresponding in vivo, in vitro and in silico data.
	Supplementary Table 2: Data relevant to application of tiered approach upon representative compound selection.
	Supplementary Table 3: Variation in category assignment relative to mean value at extremes of LD50 95% confidence interval.

## Sheet: Table 1
		Supplementary Table 1: Unabridged inventory incorporating compound identities alongside corresponding in vivo, in vitro and in silico data.
								Tier 0			Tier 1 (in silico)															Tier 2 (in vitro)
					Experimental			Cramer classification			EPA TEST	RF	Structural alerts													TOX21_RT_HEK293_GLO_16HR_VIABILITY
					LD50		Acute toxicity category				LD50	LD50														AC50
	ID	CAS	Name	SMILES	log (mmol/kg)	mg/kg		Class	Assigned acute tox. cat. (Threshold 5%)	Assigned acute tox. cat. (Threshold 10%)	log (mmol/kg)	log (mmol/kg)	Organo- phosphate	Carbamate	Fluoromethyl- benzimidazole (fenazaflor)	Vitamin K antag. (warfarin)	Dibenzo- dioxin	Aflatoxin	Bromethalin-like	Ochratoxin	Saxitoxin- like	Strychnine- like	Tricho- thecene	Vitamin D	Vitamin K antag. (indandione)	log (μmol/l)
	1	68523-18-2	Fenpirithrin	N#CC(OC(=O)C1C(C=C(Cl)Cl)C1(C)(C))c3nc(Oc2ccccc2)ccc3	0.043592	461.344	4	Class III	1	1	0.00603377	0.188225														ND
	2	88-04-0	4-Chloro-3,5-dimethylphenol	Oc1cc(c(c(c1)C)Cl)C	1.38998	3844.11	5	Class III	1	1	1.33238	0.978606														ND
	3	603-50-9	Bisacodyl	O=C(Oc1ccc(cc1)C(c2ncccc2)c3ccc(OC(=O)C)cc3)C	1.0758	4303.09	5	Class III	1	1	0.599339	0.454304														1.81606
	4	103-26-4	Methyl cinnamate	O=C(OC)C=Cc1ccccc1	1.20694	2611.88	5	Class I	3	3	1.17122	1.20231														ND
	5	54-80-8	Pronethalol	OC(c1ccc2ccccc2(c1))CNC(C)C	0.594129	900.669	4	Class III	1	1	0.546421	0.231882														1.56636
	6	51423-20-2	Ormeloxifene	O(c5ccc4c(OC(C)(C)C(c1ccccc1)C4(c3ccc(OCCN2CCCC2)cc3))c5)C	0.641082	2002.5	5	Class III	1	1	0.274932	-0.173508														ND
	7	69226-50-2	Succinonitrile, 2,3-epoxy-, (-)-(E)-	N#CC1OC1(C#N)	0.424735	250.146	3	Class III	1	1	0.280503	0.296839														ND
	8	77664-07-4	4-(3,4,5-Trimethoxythiocinnamoyl)morpholine	O(c2cc(C=CC(N1CCOCC1)=S)cc(OC)c2(OC))C	0.620971	1351.2	4	Class III	1	1	-0.64703	0.459632														ND
	9	17090-79-8	Monensin	O=C(O)C(C)C(OC)C(C)C5OC1(OC(C)(CC1)C2OC(CC)(CC2)C3OC(CC3(C))C4OC(O)(CO)C(C)CC4(C))CC(O)C5(C)	-0.826353	100.066	3	Class III	1	1	-0.865652	-0.879871														ND
	10	51-75-2	Nitrogen mustard	N(C)(CCCl)CCCl	-1.19041	10.0663	2	Class III	1	1	-1.19896	-0.626514														ND
	11	13758-99-1	2-Methyl-2-[2-(1-methylpyrrolidin-1-ium-1-yl)ethyl]-2,3,3a,4,7,7a-hexahydro-1H-4,7-ethanoisoindol-2-ium diiodide	C1=CC3CCC1C4C[N+](C)(CC[N+]2(C)(CCCC2))CC34	0.532388	941.934	4	Class III	1	1	ND	0.253321														ND
	12	3615-74-5	Promolate	O=C(OCCN1CCOCC1)C(Oc2ccccc2)(C)C	1.43162	7925.28	5	Class III	1	1	1.18378	0.533229														ND
	13	122-72-5	3-Phenylpropyl acetate	O=C(OCCCc1ccccc1)C	1.42144	4703.39	5	Class I	3	3	1.30061	1.33206														ND
	14	3804-89-5	Isoniazid sodium methanesulfonate	O=C(NNCS(=O)(=O)O)c1ccncc1	1.75349	13108	5	Class I	3	3	1.2034	0.788582														ND
	15	17804-35-2	Benomyl	O=C(OC)Nc2nc1ccccc1n2(C(=O)NCCCC)	1.5374	10006.2	5	Class III	1	1	1.17241	0.620603														1.4267
	16	2227-17-0	Dienochlor	C=1(C(=C(C(C=1Cl)(C2(C(=C(C(=C2Cl)Cl)Cl)Cl)Cl)Cl)Cl)Cl)Cl	0.407371	1212.64	4	Class III	1	1	-0.67593	-0.0978172														ND
	17	33439-45-1	3-[3-Chloro-4-(chlorodifluoromethylthio)phenyl]-1,1-dimethylurea	O=C(Nc1ccc(c(c1)Cl)SC(F)(F)Cl)N(C)C	0.0294291	337.264	4	Class III	1	1	0.0688566	0.286983														ND
	18	3244-90-4	Aspon	O(CCC)P(OCCC)(OP(OCCC)(OCCC)=S)=S	0.0756227	450.404	4	Class III	1	1	-0.331956	-0.589737	1													ND
	19	460-00-4	1-Bromo-4-fluorobenzene	Fc1ccc(cc1)Br	1.19094	2716.3	5	Class III	1	1	0.744181	0.532118														ND
	20	111-69-3	Hexanedinitrile	N#CCCCCC#N	0.156632	155.104	3	Class III	1	1	0.155712	0.440482														ND
	21	25999-31-9	Lasalocid	O=C(O)c1c(O)c(ccc1CCC(C)C(O)C(C(=O)C(CC)C2OC(CC)(CC2(C))C3OC(C)C(O)(CC)CC3)C)C	-0.684773	122.084	3	Class III	1	1	-0.677807	-0.559999														ND
	22	16006-73-8	3-Pyrazolin-5-one, 1,2-diphenyl-3-hydroxy-4-(3-oxobutyl)-, benzoate (ester)	O=C(OC2=C(C(=O)N(c1ccccc1)N2c3ccccc3)CCC(=O)C)c4ccccc4	0.73573	2320.67	5	Class III	1	1	0.717002	0.501141														ND
	23	932-83-2	N-Nitrosohexamethyleneimine	O=NN1CCCCCC1	0.418807	336.202	4	Class III	1	1	0.718174	0.456186														ND
	24	2385-85-5	Mirex	C13(C4(C2(C5(C(C1(C2(Cl)Cl)Cl)(C3(C(C45Cl)(Cl)Cl)Cl)Cl)Cl)Cl)Cl)Cl	-0.361025	237.577	3	Class III	1	1	-0.572181	-0.47442														ND
	25	13330-31-9	3-(2,4-Dichlorophenoxy)-2-methylpropanoic acid	O=C(O)C(C)COc1ccc(cc1Cl)Cl	0.508637	803.517	4	Class III	1	1	0.650878	0.431367														ND
	26	1631-52-3	Oxalic acid--N,N-dimethyl-1,2-dithiolan-4-amine (1/1)	N(C)(C)C1CSSC1	0.246634	263.409	3	Class III	1	1	0.911839	0.123101														ND
	27	17226-75-4	Khellol Glucoside	O=C2C=C(Oc3cc1occc1c(OC)c23)COC4OC(CO)C(O)C(O)C4(O)	0.556249	1469.9	4	Class III	1	1	-0.509776	0.175003														ND
	28	333-43-7	O-Ethyl S-(4-methylphenyl) ethylphosphonodithioate	O(CC)P(CC)(=S)Sc1ccc(cc1)C	-0.752292	46.0549	2	Class III	1	1	-0.757566	-0.947049	1													ND
	29	494-47-3	Hydrofuramide	N(=Cc1occc1)C(N=Cc2occc2)c3occc3	0.173788	400.272	4	Class III	1	1	0.295446	0.546113														ND
	30	1531-94-8	Cyclohexanol, 4-piperidino-, acetate (ester)	O=C(OC2CCC(N1CCCCC1)CC2)C	0.937519	1951.33	4	Class III	1	1	0.927874	0.742967														ND
	31	19379-90-9	Dodecyl bis(2-hydroxyethyl) benzyl ammonium chloride	OCC[N+](Cc1ccccc1)(CCO)CCCCCCCCCCCC	0.273772	684.812	4	Class III	1	1	0.401218	0.256153														ND
	32	60-34-4	Methylhydrazine	NNC	-0.158109	32.0129	2	Class III	1	1	0.139327	0.557913														ND
	33	66941-57-9	Barbituric acid, 5-allyl-5-(2-(butylthio)ethyl)-2-thio-, sodium salt	O=C1N=C(NC(=O)C1(CC=C)CCSCCCC)S	0.652947	1351.15	4	Class III	1	1	ND	0.356484														ND
	34	13104-21-7	Phosphoric acid, 2-bromo-1-(2,4-dichlorophenyl)ethenyl dimethyl ester	O=P(OC(=CBr)c1ccc(cc1Cl)Cl)(OC)OC	-0.220559	226.252	3	Class III	1	1	-0.478	-0.118984	1													ND
	35	13792-24-0	Carbamic acid, methyl-, ester with (p-hydroxyphenyl)acetonitrile	N#CCc1ccc(OC(=O)NC)cc1	0.429498	511.335	4	Class III	1	1	0.433283	0.383828		1												ND
	36	52578-56-0	Sulfide, bis(dihydroxyphenyl)	Oc1cc(O)cc(c1)Sc2cc(O)cc(O)c2	1.23447	4294.12	5	Class III	1	1	1.13412	0.646762														ND
	37	302-41-0	Piritramide	N#CC(c1ccccc1)(c2ccccc2)CCN4CCC(C(=O)N)(N3CCCCC3)CC4	-0.128594	320.232	4	Class III	1	1	-0.927096	-0.0331266														ND
	38	10108-56-2	N-Butylcyclohexanamine	N(CCCC)C1CCCCC1	0.327713	330.239	4	Class III	1	1	0.281276	0.246828														ND
	39	56-38-2	Parathion	O=[N+]([O-])c1ccc(OP(OCC)(OCC)=S)cc1	-2.14172	2.10164	1	Class III	1	1	-2.01404	-1.30657	1													ND
	40	541-28-6	Butane, 1-iodo-3-methyl-	CC(C)CCI	0.856866	1424.39	4	Class III	1	1	-0.105569	1.02123														ND
	41	7683-59-2	Isoproterenol	Oc1ccc(cc1(O))C(O)CNC(C)C	0.225697	355.231	4	Class III	1	1	0.326662	0.857755														ND
	42	21586-21-0	2,4-Diamino-2-Methylpentane	NC(C)CC(N)(C)C	0.569528	431.273	4	Class III	1	1	0.568475	0.685973														ND
	43	64059-14-9	Carbamic acid, methyl-, 4-diallylaminophenyl ester	O=C(Oc1ccc(cc1)N(CC=C)CC=C)NC	-0.452657	86.8593	3	Class III	1	1	-0.293774	0.176156		1												ND
	44	14437-17-3	Chlorfenprop-methyl	O=C(OC)C(Cc1ccc(cc1)Cl)Cl	0.664696	1077.01	4	Class III	1	1	0.279979	0.700404														ND
	45	59035-98-2	2-Furfurylthio-3-Methylpyrazine	n1ccnc(c1C)SCc2occc2	0.686024	1001.03	4	Class III	1	1	0.689672	0.441661														ND
	46	124-63-0	Methanesulfonyl chloride	O=S(=O)(C)Cl	-0.35776	50.2618	3	Class III	1	1	0.178164	0.187193														ND
	47	6315-89-5	3,4-Dimethoxyaniline	O(c1ccc(N)cc1(OC))C	0.648232	681.441	4	Class III	1	1	0.7619	0.597888														ND
	48	78816-47-4	Carbamic acid, (10,11-dihydro-5-(3-(4-morpholinyl)-1-oxopropyl)-5H-dibenz(b,f)azepin-3-yl)-, ethyl ester, monohydrochloride	O=C(OCC)Nc1ccc4c(c1)N(C(=O)CCN2CCOCC2)c3ccccc3CC4	0.132493	574.582	4	Class III	1	1	-0.338372	0.0903286		1												ND
	49	60047-17-8	Linalyl oxide	OC(C)(C)C1OC(C=C)(C)CC1	0.829915	1150.8	4	Class III	1	1	0.910734	1.10836														ND
	50	101-39-3	2-Methylcinnamic aldehyde	O=CC(=Cc1ccccc1)C	1.14718	2051.58	5	Class I	3	3	1.15757	1.1589														ND
	51	5942-95-0	Carpipramine	O=C(N)C5(N1CCCCC1)(CCN(CCCN4c2ccccc2CCc3ccccc34)CC5)	0.361093	1025.74	4	Class III	1	1	0.141951	-0.0522334														ND
	52	53558-25-1	Pyrinuron	O=C(Nc1ccc(cc1)[N+](=O)[O-])NCc2cnccc2	-1.75802	4.75293	1	Class III	1	1	-0.702999	0.244147														1.5394
	53	94-82-6	2,4-Dichlorophenoxybutyric acid	O=C(O)CCCOc1ccc(cc1Cl)Cl	0.450645	703.077	4	Class III	1	1	0.454652	0.446907														ND
	54	62303-19-9	2-Benzoylhydrazono-1,3-dithiolane	O=C(N=NC1SCCS1)c2ccccc2	-0.514488	72.8935	3	Class III	1	1	ND	0.511685														ND
	55	321-54-0	Coumaphos oxon	O=C2Oc1cc(OP(=O)(OCC)OCC)ccc1C(=C2Cl)C	-1.53912	10.0192	2	Class III	1	1	-1.21403	-0.781692	1													ND
	56	129-81-7	Iodoantipyrine	O=C2C(=C(N(N2(c1ccccc1))C)C)I	0.816949	2060.86	5	Class III	1	1	0.861202	0.628226														ND
	57	77-06-5	Gibberellic acid	O=C(O)C4C2C1(OC(=O)C2(C)(C(O)C=C1))C5CCC3(O)(C(=C)CC45(C3))	1.26009	6304.23	5	Class III	1	1	-0.0122826	-0.598689														ND
	58	4746-87-6	Benzeneacetamide, alpha-hydroxy-alpha-phenyl- (9CI)	O=C(N)C(O)(c1ccccc1)c2ccccc2	0.834125	1551.12	4	Class III	1	1	0.604935	0.58603														ND
	59	76211-54-6	Phosphorothioic acid, O,O-dimethyl ester, O-ester with 4,3-cresotonitrile	N#Cc1ccc(OP(OC)(OC)=S)c(c1)C	0.28899	500.425	4	Class III	1	1	0.297572	-0.0148946	1													ND
	60	38237-74-0	1-Pentanone, 1-(4-aminophenyl)-	O=C(c1ccc(N)cc1)CCCC	-0.323977	84.0605	3	Class III	1	1	0.239393	0.247916														ND
	61	40806-03-9	Dimethyl 1,2,2,2-tetrabromoethyl phosphate	O=P(OC)(OC)OC(C(Br)(Br)Br)Br	-0.403271	185.582	3	Class III	1	1	-0.495051	-0.625982	1													ND
	62	75-99-0	Dalapon	O=C(O)C(C)(Cl)Cl	1.68895	6985.36	5	Class III	1	1	0.899237	0.793815														ND
	63	95-08-9	Triethylene glycol bis(2-ethylbutyrate)	O=C(OCCOCCOCCOC(=O)C(CC)CC)C(CC)CC	1.23878	6003.87	5	Class I	3	3	1.17358	1.17473														ND
	64	2274-67-1	Dimethylvinphos	O=P(OC(=CCl)c1ccc(cc1Cl)Cl)(OC)OC	-0.529428	97.9665	3	Class III	1	1	0.358559	-0.115769	1													ND
	65	122-57-6	Methyl styryl ketone	O=C(C=Cc1ccccc1)C	1.14314	2032.57	5	Class I	3	3	1.14278	1.12889														ND
	66	24258-94-4	cis-erythro-(+)-1-(2-(p,alpha-Dimethoxybenzyl)cyclohexyl)piperidine hydrochloride	O(c1ccc(cc1)C(OC)C3CCCCC3(N2CCCCC2))C	-0.537594	92.0669	3	Class III	1	1	0.0276209	0.118359														ND
	67	2938-98-9	2-Methylbutane-1,4-Diol	OCCC(C)CO	1.71981	5463.37	5	Class I	3	3	1.24284	1.70652														ND
	68	12224-02-1	C.I. Fluorescent Brightener 24	O=S(=O)(O)c1cccc(c1)Nc2nc(nc(n2)N(CCO)CCO)Nc6ccc(C=Cc3ccc(cc3S(=O)(=O)O)Nc4nc(nc(n4)N(CCO)CCO)Nc5cccc(c5)S(=O)(=O)O)c(c6)S(=O)(=O)O	0.233391	1843.53	4	Unclassified			ND	0.790274														ND
	69	376-89-6	Glutaronitrile, perfluoro-	N#CC(F)(F)C(F)(F)C(F)(F)C#N	1.10963	2600.78	5	Class III	1	1	0.950606	0.138517														ND
	70	29098-15-5	Terofenamate	O=C(OCOCC)c2ccccc2(Nc1c(ccc(c1Cl)C)Cl)	-0.0607084	308.017	4	Class III	1	1	-0.0144256	0.537773														ND
	71	4437-22-3	Furan, 2,2'-[oxybis(methylene)]bis-	o1cccc1COCc2occc2	0.0716456	210.144	3	Class III	1	1	0.0631598	0.666843														ND
	72	2274-69-3	2-Chloro-1-(2,5-dichlorophenyl)vinyl dimethyl phosphate	O=P(OC(=CCl)c1cc(ccc1Cl)Cl)(OC)OC	1.06021	3808.14	5	Class III	1	1	0.211088	-0.0961845	1													ND
	73	87-47-8	Pyrolan	O=C(Oc1cc(nn1c2ccccc2)C)N(C)C	-0.596981	62.0406	3	Class III	1	1	-0.172919	0.0282533		1												ND
	74	30616-36-5	Acetic acid, bis(p-chlorophenoxy)-, cyclohexyl ester	O=C(OC1CCCCC1)C(Oc2ccc(cc2)Cl)Oc3ccc(cc3)Cl	0.358665	902.745	4	Class III	1	1	0.345295	0.368142														ND
	75	136687-75-7	2-[3-Chloro-2-(2-methoxyphenyl)-4-oxoazetidin-1-yl]benzoic acid	O=C(O)c1ccccc1N3C(=O)C(C3(c2ccccc2(OC)))Cl	0.860303	2404.99	5	Class III	1	1	0.749794	0.404264														ND
	76	621-64-7	N-Nitrosodipropylamine	O=NN(CCC)CCC	0.566929	480.285	4	Class III	1	1	1.1117	0.583263														ND
	77	551-08-6	1(3H)-Isobenzofuranone, 3-butylidene-	O=C1OC(=CCCC)c2ccccc12	0.992821	1851.36	4	Class III	1	1	0.79972	1.05253														ND
	78	109593-75-1	Triethylamine, 2-(3,5-dibromo-2-pentyloxybenzyloxy)-	O(c1c(cc(cc1Br)Br)COCCN(CC)CC)CCCCC	-0.108233	351.699	4	Class III	1	1	-0.0924033	0.216053														ND
	79	5954-10-9	Phosphorothioic acid, O,O-diethyl S-pentachlorophenyl ester	O=P(OCC)(OCC)Sc1c(c(c(c(c1Cl)Cl)Cl)Cl)Cl	0.347202	930.861	4	Class III	1	1	0.290237	-0.73259	1													ND
	80	19095-88-6, 1929-86-8, 7085-19-0, 93-65-2	Mecoprop-sodium	O=C(O)C(Oc1ccc(cc1C)Cl)C	0.438	588.468	4	Class III	1	1	0.571564	0.634023														ND
	81	2720-18-5	O-(4-Bromo-2,5-dichlorophenyl) O-propan-2-yl methylphosphonothioate	O(c1cc(c(cc1Cl)Br)Cl)P(OC(C)C)(C)=S	-0.711733	73.4203	3	Class III	1	1	-0.850501	-0.483297	1													ND
	82	339-43-5	Carbutamide	O=C(NCCCC)NS(=O)(=O)c1ccc(N)cc1	1.21032	4403.85	5	Class III	1	1	0.865626	0.81136														ND
	83	97-77-8	Disulfiram	C(N(CC)CC)(=S)SSC(N(CC)CC)=S	0.227604	500.824	4	Class III	1	1	0.209246	0.433624														1.18942
	84	62295-52-7	(2-Methyl-1-(2-piperidino-1-ethyl)-2-(1,4-dihydro-4-pyridylidene))-1,3-indenedione	O=C3c4ccccc4(C(=O)C3(=C1C=CN(C(=C1)C)CCN2CCCCC2))	0.0492561	390.285	4	Class III	1	1	0.0579658	0.217811														ND
	85	591-08-2	1-Acetyl-2-thiourea	O=C(NC(N)=S)C	-0.372986	50.0584	3	Class III	1	1	-0.435081	0.499179														ND
	86	136-85-6	5-Methyl-1H-benzotriazole	n1nc2cc(ccc2([nH]1))C	1.08006	1601.05	4	Class III	1	1	0.792936	0.629165														ND
	87	65474-39-7	Indomethacin salicylate	O=C(O)c4ccccc4(OC(=O)Cc3c1cc(OC)ccc1n(C(=O)c2ccc(cc2)Cl)c3C)	-0.904091	59.5992	3	Class III	1	1	-0.78886	-0.477467														ND
	88	64-19-7	Acetic acid	O=C(O)C	1.74152	3311.7	5	Class I	3	3	1.63362	1.0099														ND
	89	20172-02-5	Acrylanilide, 2-chloro-4'-methoxy-	O=C(Nc1ccc(OC)cc1)C(=C)Cl	-0.410551	82.2351	3	Class III	1	1	0.396625	0.805087														ND
	90	2164-17-2	Fluometuron	O=C(Nc1cccc(c1)C(F)(F)F)N(C)C	0.795726	1450.75	4	Class III	1	1	0.832434	0.204475														ND
	91	4169-04-4	2-Phenoxy-1-propanol	OCC(Oc1ccccc1)C	1.2697	2831.98	5	Class III	1	1	1.24189	1.06004														ND
	92	69267-51-2	2-Nitronaphtho(2,1-b)furan	O=[N+]([O-])c2oc3ccc1ccccc1c3(c2)	0.313998	439.302	4	Class III	1	1	0.162451	0.5676														ND
	93	18545-48-7	Phosphorodiamidothioic acid, tetramethyl-, S-butyl ester	O=P(N(C)C)(N(C)C)SCCCC	-0.0324003	208.179	3	Class III	1	1	-0.0661904	-0.640542	1													ND
	94	99300-57-9	N,N-Diethyl-6-nitro-4H-1,3,2-benzodioxaphosphorin-2-amine 2-sulfide	O=[N+]([O-])c1ccc2OP(OCc2(c1))(N(CC)CC)=S	-0.303986	150.118	3	Class III	1	1	-1.10513	-0.770428	1													ND
	95	54041-17-7	Acetamide, N-(4-fluorophenyl)-2-hydroxy-N-(1-methylethyl)-	O=C(N(c1ccc(F)cc1)C(C)C)CO	0.351288	474.297	4	Class III	1	1	0.44105	0.281583														ND
	96	66232-30-2	Acetic acid, 2-(N,N-bis(2-chloroethyl)aminophenyl)-, octadecyl ester	O=C(OCCCCCCCCCCCCCCCCCC)Cc1ccc(cc1)N(CCCl)CCCl	-0.421052	200.496	3	Class III	1	1	-0.675854	-0.419254														ND
	97	10605-10-4	4-Chloro-2-phenylphenol sodium salt	Oc1ccc(cc1c2ccccc2)Cl	1.188	3155.09	5	Class III	1	1	1.28905	1.04897														ND
	98	63675-72-9	Nisoldipine	O=C(OC)C2=C(NC(=C(C(=O)OCC(C)C)C2(c1ccccc1[N+](=O)[O-]))C)C	0.510321	1257.81	4	Class III	1	1	0.510213	0.572108														1.46251
	99	72509-76-3	Felodipine	O=C(OC)C2=C(NC(=C(C(=O)OCC)C2(c1cccc(c1Cl)Cl))C)C	0.437912	1053.25	4	Class III	1	1	0.740754	0.525063														1.51597
	100	101030-71-1	3-Chloro-4'-hydroxycrotonanilide	O=C(C=C(C)Cl)Nc1ccc(O)cc1	0.874292	1584.53	4	Class III	1	1	0.76232	0.595394														ND
	101	47000-92-0	Fluoridamid	O=C(Nc1ccc(c(c1)NS(=O)(=O)C(F)(F)F)C)C	0.940263	2581.93	5	Class III	1	1	0.919169	0.649302														ND
	102	124-40-3	Dimethylamine	N(C)C	1.19008	698.4	4	Class III	1	1	1.31225	0.607724														ND
	103	25366-23-8	2-(N,N'-Dimethylureido)-5-trifluoromethyl-1,3,4-thiadiazole	O=C(NC)N(c1nnc(C(F)(F)F)s1)C	0.0637806	278.205	3	Class III	1	1	0.0303734	0.0803738														ND
	104	202483-62-3	2-[(2-Hexyldecyl)oxy]benzamide	O=C(N)c1ccccc1(OCC(CCCCCC)CCCCCCCC)	1.14119	5004.64	5	Class III	1	1	0.835339	0.653879														ND
	105	109-73-9	Butylamine	NCCCC	0.699628	366.239	4	Class I	3	3	0.711754	0.579392														ND
	106	2524-04-1	O,O-Diethyl chlorothiophosphate	O(CC)P(OCC)(=S)Cl	0.852987	1344.49	4	Class III	1	1	0.353048	-0.233169	1													ND
	107	93-70-9	N-(2-Chlorophenyl)-3-oxobutanamide	O=C(Nc1ccccc1Cl)CC(=O)C	1.28112	4043.18	5	Class III	1	1	1.11571	0.891008														ND
	108	102410-20-8	Glycine, N,N-dimethyl-, ((6-chloroimidazo(2,1-b)thiazol-5-yl)methylene)hydrazide	O=C(NN=Cc2c(nc1n2(ccs1))Cl)CN(C)C	0.721178	1503.73	4	Class III	1	1	0.414814	0.448276														ND
	109	2244-21-5	Potassium dichloroisocyanurate	O=C1N=C(O)N(C(=O)N1Cl)Cl	0.711842	1019.6	4	Class III	1	1	ND	0.559351														ND
	110	34689-46-8	Sodium cresylate	Oc1ccccc1C	1.15302	1538.14	4	Class III	1	1	0.0661773	0.488675														ND
	111	27302-90-5	Oxisuran	O=C(c1ncccc1)CS(=O)C	1.55371	6556.89	5	Class III	1	1	1.25759	0.756057														ND
	112	109-65-9	1-Bromobutane	CCCCBr	1.30756	2781.9	5	Class III	1	1	1.49229	1.04295														ND
	113	125-71-3	Dextromethorphan	O(c1ccc2c(c1)C34(CCN(C)C(C2)C4(CCCC3)))C	-0.368821	116.087	3	Class III	1	1	-0.345906	0.069886														ND
	114	766-05-2	Cyclohexanecarbonitrile	N#CC1CCCCC1	-0.134692	80.0586	3	Class III	1	1	0.542049	0.527724														ND
	115	60244-67-9	Phosphorothioic acid, O,O-bis(1-methylethyl) O-(1,6-dihydro-5-methoxy-1-methyl-6-oxo-4-pyridazinyl) ester	O=C1C(OC)=C(OP(OC(C)C)(OC(C)C)=S)C=NN1C	-1.50527	10.5079	2	Class III	1	1	-1.45454	-0.717139	1													ND
	116	33878-52-3	Ethyl N-(3,4-dichlorophenyl)alaninate	O=C(OCC)C(Nc1ccc(c(c1)Cl)Cl)C	0.884553	2009.43	5	Class III	1	1	0.719384	0.638291														ND
	117	700-07-2	3-(Methylamino)-2,1-benzisothiazole	n2c1ccccc1c(NC)s2	0.387108	400.456	4	Class III	1	1	0.50138	0.540736														ND
	118	39082-00-3	Butanamide, 4-chloro-3-oxo-N-phenyl-	O=C(Nc1ccccc1)CC(=O)CCl	0.936898	1830.23	4	Class III	1	1	1.06377	0.91592														ND
	119	94-58-6	Dihydrosafrole	O1c2ccc(cc2(OC1))CCC	1.13904	2261.62	5	Class III	1	1	1.16304	1.08186														ND
	120	26248-99-7	Tetrachloroglycoluril	O=C1N(C2N(C(=O)N(C2(N1Cl))Cl)Cl)Cl	0.888561	2165.5	5	Class III	1	1	ND	0.320351														ND
	121	150-84-5	Citronellyl acetate	O=C(OCCC(C)CCC=C(C)C)C	1.53549	6804.8	5	Class I	3	3	1.35963	1.46803														ND
	122	2162-74-5	Bis(2,6-diisopropylphenyl)carbodiimide	C(=Nc1c(cccc1C(C)C)C(C)C)=Nc2c(cccc2C(C)C)C(C)C	-0.258005	200.154	3	Class III	1	1	ND	0.145352														ND
	123	10140-81-5	Dibutyl 2-(dibutoxyphosphoryl)butanedioate	O=C(OCCCC)CC(C(=O)OCCCC)P(=O)(OCCCC)OCCCC	1.77238	25014.8	5	Class III	1	1	1.65605	0.402655	1													ND
	124	86811-46-3	1H-Indole-3-acetic acid, 1-(4-chlorobenzoyl)-5-methoxy-2-methyl-, 2-[(2-carboxyphenoxy)carbonyl]phenyl ester	O=C(O)c5ccccc5(OC(=O)c4ccccc4(OC(=O)Cc3c1cc(OC)ccc1n(C(=O)c2ccc(cc2)Cl)c3C))	-0.97672	63.0928	3	Class III	1	1	-0.671741	-0.214337														ND
	125	9004-64-2	Hydroxypropyl cellulose	OC1OC(COCC(O)C)C(O)C(OCC(O)C)C1(OCC(O)C)	1.45937	10205.9	5	Class I	3	3	1.35309	0.990292														ND
	126	92-06-8	1,1':3',1''-Terphenyl	c1ccc(cc1)c2cccc(c2)c3ccccc3	1.01828	2402.03	5	Class III	1	1	0.95618	0.856876														1.54613
	127	29547-00-0	Thiosultap-monosodium	O=S(=O)(O)SCC(N(C)C)CSS(=O)(=O)O	-0.00124026	310.532	4	Class III	1	1	ND	0.27675														ND
	128	53460-81-4	4-(Chloromethyl)-2-(2-nitrophenyl)-1,3-dioxolane	O=[N+]([O-])c1ccccc1C2OCC(O2)CCl	-0.572746	65.1643	3	Class III	1	1	-0.354907	0.584463														ND
	129	101-49-5	1,3-Dioxolane, 2-(phenylmethyl)-	O1CCOC1Cc2ccccc2	1.12736	2201.57	5	Class III	1	1	1.13784	1.14639														ND
	130	59-14-3	5-Bromo-2'-deoxyuridine	O=C1NC(=O)N(C=C1Br)C2OC(CO)C(O)C2	1.43858	8430.55	5	Class III	1	1	1.2639	0.653782														ND
	131	7487-28-7	2,2'-[Oxybis(methylene)]bis(2-methyloxirane)	O(CC1(OC1)(C))CC2(OC2)(C)	1.02639	1681.07	4	Class III	1	1	1.02451	1.20465														ND
	132	54395-36-7	1H-Isoindole-1,3(2H)-dione, 2-butyl-4-nitro-	O=C1c2cccc(c2(C(=O)N1CCCC))[N+](=O)[O-]	0.912905	2031.27	5	Class III	1	1	0.440093	0.703417														ND
	133	372-31-6	Ethyl 4,4,4-trifluoroacetoacetate	O=C(OCC)CC(=O)C(F)(F)F	0.618762	765.325	4	Class III	1	1	0.375506	0.436669														ND
	134	135810-36-5	(1-(2,6-Dichlorophenyl)-2(1H)-pyridinylidene)cyanamide	N#CN=C1C=CC=CN1Cc2c(cccc2Cl)Cl	0.256463	502.021	4	Class III	1	1	-0.074587	0.34947														ND
	135	620-92-8	4,4'-Methylenediphenol	Oc1ccc(cc1)Cc2ccc(O)cc2	1.39339	4953.69	5	Class III	1	1	1.37135	0.930941														1.22696
	136	81356-60-7	N-Cyclopropyl-N'-(2,5-difluorophenyl)urea	O=C(Nc1cc(F)ccc1(F))NC2CC2	-0.144648	152.086	3	Class III	1	1	0.559573	0.0943813														ND
	137	97-54-1	Isoeugenol	Oc1ccc(C=CC)cc1(OC)	0.978059	1561.11	4	Class I	3	3	1.15249	1.06402														ND
	138	63867-17-4	Butyric acid, 2-ethyl-, 2,2,2-tribromoethyl ester	O=C(OCC(Br)(Br)Br)C(CC)CC	1.02474	4032.32	5	Class III	1	1	0.949449	0.704544														ND
	139	2052-14-4	Butyl salicylate	O=C(OCCCC)c1ccccc1(O)	0.942436	1701.16	4	Class I	3	3	0.932242	1.03335														ND
	140	13413-40-6	Phosphonodithioic acid, methyl-, anhydride, dipropyl ester	O(P(C)(=S)SCCC)P(C)(=S)SCCC	-0.694925	65.0936	3	Class III	1	1	-0.822106	-0.651446	1													ND
	141	6145-73-9	Tris(2-chloropropyl) phosphate	O=P(OCC(C)Cl)(OCC(C)Cl)OCC(C)Cl	0.494102	1021.9	4	Class III	1	1	0.479433	0.0430901	1													ND
	142	4949-85-3	Thiourea, (2,5-dichlorophenyl)- (9CI)	NC(Nc1cc(ccc1Cl)Cl)=S	0.134772	301.56	4	Class III	1	1	0.172929	0.0315383														ND
	143	110263-73-5	N-Cyclopentyl-4-(2-nitrophenyl)-5-[(nonyloxy)carbonyl]-1,4-dihydropyridine-3-carboximidic acid	O=C(OCCCCCCCCC)C2=CN=CC(C(=O)NC1CCCC1)C2c3ccccc3[N+](=O)[O-]	-1.68419	10.0068	2	Class III	1	1	-1.73025	-0.263804														ND
	144	2243-62-1	1,5-Naphthalenediamine	Nc1cccc2c(N)cccc12	0.6032	634.464	4	Class III	1	1	0.591223	0.386842														ND
	145	122-84-9	2-Propanone, 1-(4-methoxyphenyl)-	O=C(C)Cc1ccc(OC)cc1	1.30738	3332.38	5	Class I	3	3	0.49913	1.08672														ND
	146	4549-43-3	N-Nitroso-N-methylallylamine	O=NN(C)CC=C	0.531203	340.188	4	Class III	1	1	0.379052	-0.0172985														ND
	147	749-13-3	Trifluperidol	O=C(c1ccc(F)cc1)CCCN3CCC(O)(c2cccc(c2)C(F)(F)F)CC3	-0.465772	140.086	3	Class III	1	1	-0.398415	-0.163391														ND
	148	3261-53-8	Gitaloxin	O=COC6CC7(O)(C8CCC4CC(OC3OC(C)C(OC2OC(C)C(OC1OC(C)C(O)C(O)C1)C(O)C2)C(O)C3)CCC4(C)C8(CCC7(C)(C6(C5=CC(=O)OC5))))	-1.4311	29.9794	2	Class III	1	1	-1.49648	-1.55771														ND
	149	67-20-9	Nitrofurantoin	O=C2NC(=O)CN2(N=Cc1oc(cc1)[N+](=O)[O-])	0.404398	604.313	4	Class III	1	1	0.393381	0.689389														1.54936
	150	23255-69-8	Fusarenon-X	O=C(OC2C(O)C4OC1C=C(C(=O)C(O)C1(CO)C2(C)C34(OC3))C)C	-1.9471	4.00249	1	Class III	1	1	-1.71693	-0.795313											1			ND
	151	515-83-3	Ethanol, 2,2,2-trichloro-1-ethoxy-	OC(OCC)C(Cl)(Cl)Cl	0.661292	886.899	4	Class III	1	1	0.653204	0.553314														ND
	152	56-75-7	Chloramphenicol	O=C(NC(CO)C(O)c1ccc(cc1)[N+](=O)[O-])C(Cl)Cl	0.890068	2508.67	5	Class III	1	1	0.879415	0.617774														ND
	153	89-25-8	1-Phenyl-3-methyl-5-pyrazolone	O=C1N(N=C(C)C1)c2ccccc2	1.04142	1916.32	4	Class III	1	1	1.20017	0.860026														ND
	154	939-48-0	Propan-2-yl benzoate	O=C(OC(C)C)c1ccccc1	1.35664	3732.67	5	Class I	3	3	1.33388	1.2212														ND
	155	106498-99-1	Vintoperol	OCC3(CC)(CCCN2CCc1c4ccccc4([nH]c1C23))	0.625574	1200.87	4	Class III	1	1	0.563504	0.0544643														ND
	156	24268-87-9	10-[2-(Dimethylamino)ethyl]-1-nitroacridin-9(10H)-one--hydrogen chloride (1/1)	O=C2c1ccccc1N(c3cccc(c23)[N+](=O)[O-])CCN(C)C	-0.926413	36.8821	2	Class III	1	1	1.01991	-0.178595														ND
	157	66232-29-9	Acetic acid, 2-(N,N-bis(2-chloroethyl)aminophenyl)-, hexadecyl ester	O=C(OCCCCCCCCCCCCCCCC)Cc1ccc(cc1)N(CCCl)CCCl	-0.69836	100.257	3	Class III	1	1	-0.733298	-0.590595														ND
	158	59607-71-5	Thiocyanic acid, 4-methoxy-2-nitrophenyl ester	N#CSc1ccc(OC)cc1[N+](=O)[O-]	1.22627	3539.37	5	Class III	1	1	1.15225	0.572312														ND
	159	93-72-1	2-(2,4,5-Trichlorophenoxy)propionic acid	O=C(O)C(Oc1cc(c(cc1Cl)Cl)Cl)C	0.384866	653.791	4	Class III	1	1	0.303815	0.366537														ND
	160	23249-97-0	Procodazole	O=C(O)CCc1nc2ccccc2([nH]1)	0.951526	1701.12	4	Class III	1	1	1.02472	0.777988														ND
	161	59204-74-9	Egomaketone	O=C(c1cocc1)CC=C(C)C	-0.817126	25.0179	2	Class III	1	1	1.10586	0.943423														ND
	162	10080-80-5	S-(3,8-Dimethyl-4,7-dioxo-2,9-dioxa-3,8-diazadecan-5-yl) O,O-dimethyl phosphorodithioate	O=C(N(OC)C)CC(C(=O)N(OC)C)SP(OC)(OC)=S	-1.41024	14.0128	2	Class III	1	1	-1.27506	-0.0605323	1													ND
	163	3853-61-0	ENT 25868	O=C(OCCSCSP(OC)(OC)=S)N	-0.820414	44.0553	2	Class III	1	1	-0.823243	-0.540073	1	1												ND
	164	299-85-4	Zytron	O(c1ccc(cc1Cl)Cl)P(OC)(NC(C)C)=S	-0.0641611	271.02	3	Class III	1	1	-0.728235	-0.246309	1													ND
	165	7680-73-1	1-Methylpyridinium chloride	c1cc[n+](cc1)C	0.344139	207.916	3	Class III	1	1	0.972195	0.22517														ND
	166	87818-31-3	Cinmethylin	O(Cc1ccccc1C)C3CC2(OC3(C)(CC2))C(C)C	1.22024	4556.4	5	Class III	1	1	1.17349	0.547428														1.49521
	167	1616-88-2	2-Methoxyethyl carbamate	O=C(OCCOC)N	1.96563	11005.6	5	Class III	1	1	0.911409	1.07913		1												ND
	168	55316-22-8	N-(2-Oxothiolan-3-yl)pyridine-3-carboximidic acid	O=C(NC1C(=O)SCC1)c2cnccc2	1.30677	4504.41	5	Class III	1	1	0.675452	0.645802														ND
	169	103-45-7	2-Phenylethyl acetate	O=C(OCCc1ccccc1)C	1.3496	3672.62	5	Class I	3	3	1.40884	1.31781														ND
	170	50-18-0	Cyclophosphamide	O=P1(OCCCN1)N(CCCl)CCCl	-0.415015	100.408	3	Class III	1	1	-0.378805	-0.386612	1													ND
	171	99793-38-1	1H-1,2,4-Triazole, 1,5-bis(4-chlorophenyl)-3-(methylthio)-	n2c(nn(c1ccc(cc1)Cl)c2c3ccc(cc3)Cl)SC	0.361439	772.836	4	Class III	1	1	0.186682	0.452086														ND
	172	80830-42-8	Rentiapril	O=C(O)C2N(C(=O)CCS)C(c1ccccc1(O))SC2	1.42295	8299.24	5	Class III	1	1	ND	0.615558														ND
	173	5286-73-7	Demeton-O sulfoxide	O=S(CC)CCOP(OCC)(OCC)=S	-0.437824	100.106	3	Class III	1	1	-0.484339	-1.28511	1													ND
	174	1740-19-8	Dehydroabietic acid	O=C(O)C2(C)(CCCC3(c1ccc(cc1CCC23)C(C)C)(C))	0.755573	1711.29	4	Class II	3	2	0.759929	0.410745														ND
	175	111729-41-0	Methanimidamide, N,N''-[6-(diethylamino)-1,3,5-triazine-2,4-diyl]bis[N,N'-bis(2,2,6,6-tetramethyl-4-piperidinyl)-	n1c(nc(nc1N(C=NC2CC(NC(C)(C)C2)(C)C)C3CC(NC(C)(C)C3)(C)C)N(CC)CC)N(C=NC4CC(NC(C)(C)C4)(C)C)C5CC(NC(C)(C)C5)(C)C	0.0178744	826.557	4	Class III	1	1	-0.261961	-0.177268														ND
	176	14557-50-7	Ethyl 2-[2-(diethylamino)ethyl]-2-phenylpent-4-enoate	O=C(OCC)C(c1ccccc1)(CC=C)CCN(CC)CC	-0.180728	200.145	3	Class III	1	1	-0.145782	0.0814954														ND
	177	39699-08-6	2,3-Diaminonaphthalene-1,5-disulfonic acid	O=S(=O)(O)c2cccc1c2(cc(N)c(N)c1S(=O)(=O)O)	1.95997	29029.9	5	Class I	3	3	1.73376	1.3466														ND
	178	94-30-4	Benzoic acid, 4-methoxy-, ethyl ester	O=C(OCC)c1ccc(OC)cc1	1.05417	2041.37	5	Class I	3	3	1.05908	1.22828														ND
	179	999-21-3	Diprop-2-en-1-yl (2Z)-but-2-enedioate	O=C(OCC=C)C=CC(=O)OCC=C	0.184702	300.193	4	Class III	1	1	0.280714	0.713885														ND
	180	107-98-2	1-Methoxy-2-propanol	OC(C)COC	1.61818	3741.2	5	Class III	1	1	1.67623	1.63599														ND
	181	693-21-0	Diethylene glycol dinitrate	O=[N+]([O-])OCCOCCO[N+](=O)[O-]	0.584465	753.318	4	Class III	1	1	0.619376	0.38048														ND
	182	764-48-7	Ethylene glycol monovinyl ether	OCCOC=C	1.64744	3912.34	5	Class I	3	3	1.46685	1.37409														ND
	183	105-39-5	Ethyl chloroacetate	O=C(OCC)CCl	-0.387438	50.2199	3	Class III	1	1	0.389036	-0.0788231														ND
	184	585-86-4	Lactitol	OCC(O)C(O)C(OC1OC(CO)C(O)C(O)C1(O))C(O)CO	1.9404	30015.7	5	Class I	3	3	1.82474	1.59252														ND
	185	51122-73-7	N-Ethyl-1,2-bis(isobutylthiolcarbamoyl)ethane	O=C(NCCN(C(=O)SCC(C)C)CC)SCC(C)C	0.927603	2713	5	Class III	1	1	0.615649	0.497805														ND
	186	94361-06-5	Cyproconazole	OC(c1ccc(cc1)Cl)(Cn2ncnc2)C(C)C3CC3	0.0800052	350.796	4	Class III	1	1	0.626091	0.597913														1.69103
	187	41394-05-2	Metamitron	O=C1C(=NN=C(N1(N))C)c2ccccc2	0.76745	1183.75	4	Class III	1	1	0.478878	0.465842														ND
	188	32889-48-8	Procyazine	N#CC(Nc1nc(nc(n1)Cl)NC2CC2)(C)C	0.0608441	290.706	3	Class III	1	1	0.779831	0.457962														ND
	189	32449-92-6	D-Glucuronolactone	O=C1OC2C(O)C(O)OC2(C1(O))	1.78379	10705.6	5	Class III	1	1	1.56575	1.20408														ND
	190	21498-08-8	Lofexidine hydrochloride	N1=C(NCC1)C(Oc2c(cccc2Cl)Cl)C	-0.623263	61.6961	3	Class III	1	1	0.0775677	0.0490459														ND
	191	19406-86-1	3-Amino-4-methylbenzamide	O=C(N)c1ccc(c(N)c1)C	1.06097	1728.14	4	Class III	1	1	0.79061	0.814726														ND
	192	637-07-0	Clofibrate	O=C(OCC)C(Oc1ccc(cc1)Cl)(C)C	0.589185	942.439	4	Class III	1	1	0.594457	0.81557														ND
	193	3671-00-9	Indole, 3-(1-methyl-3-pyrrolidinyl)-	c1ccc2c(c1)[nH]cc2C3CN(C)CC3	0.314635	413.307	4	Class III	1	1	0.278444	0.0952918														ND
	194	10540-29-1	Tamoxifen	O(c1ccc(cc1)C(c2ccccc2)=C(c3ccccc3)CC)CCN(C)C	1.04315	4103.2	5	Class III	1	1	0.909873	0.405141														1.40405
	195	68-11-1	Thioglycolic acid	O=C(O)CS	-0.100433	73.0982	3	Class I	3	3	0.0929792	0.290283														ND
	196	120-58-1	Isosafrole	O1c2ccc(C=CC)cc2(OC1)	0.904246	1300.94	4	Class III	1	1	0.885231	1.08585														ND
	197	35967-28-3	o-(3,3-Dimethyltriazeno)benzoic acid methyl ester	O=C(OC)c1ccccc1(N=NN(C)C)	-1.20224	13.008	2	Class III	1	1	-1.1459	-0.286495														ND
	198	7070-63-5	Carbamic acid, methyl-, o-(m-dioxan-2-yl)phenyl ester	O=C(Oc1ccccc1C2OCCCO2)NC	-0.222643	142.091	3	Class III	1	1	-0.242924	-0.467615		1												ND
	199	108-29-2	4-Pentanolide	O=C1OC(C)CC1	1.94426	8805.59	5	Class II	3	2	1.99637	1.35685														ND
	200	7409-44-1	Ethanol, 2-(heptyloxy)-	OCCOCCCCCCC	1.15342	2281.53	5	Class I	3	3	1.2779	1.20772														ND
	201	6577-41-9	Oxapium iodide	O1CC(OC1(c2ccccc2)C3CCCCC3)C[N+]4(C)(CCCCC4)	0.0205554	361.209	4	Class III	1	1	0.30582	0.327148														ND
	202	64057-90-5	2,3,4,9-Tetrahydro-1H-carbazol-8-amine--hydrogen chloride (1/1)	Nc3cccc1c3([nH]c2c1CCCC2)	0.793744	1158.37	4	Class III	1	1	0.667097	0.267156														ND
	203	1020-76-4	2-Amino-5-(2-(5-nitro-2-furyl)vinyl)-1,3,4-thiadiazole	O=[N+]([O-])c2oc(C=Cc1nnc(N)s1)cc2	0.896395	1876.63	4	Class III	1	1	0.653783	0.352944														ND
	204	132-35-4	Proxazole citrate	n1oc(nc1C(c2ccccc2)CC)CCN(CC)CC	0.465587	839.603	4	Class III	1	1	0.340181	0.274889														ND
	205	104-65-4	2-Propen-1-ol, 3-phenyl-, 1-formate	O=COCC=Cc1ccccc1	1.2527	2902.09	5	Class I	3	3	1.3656	1.11848														ND
	206	1688-71-7	1-Butanone, 1-(4-aminophenyl)-	O=C(c1ccc(N)cc1)CCC	-0.288174	84.0599	3	Class III	1	1	-0.318901	0.32039														ND
	207	10138-89-3	1,1,3-Trimethoxybutane	O(C)C(OC)CC(OC)C	0.999677	1480.9	4	Class III	1	1	1.11508	1.34726														ND
	208	163802-53-7	2,4-Hexadienoic acid, 3-(trimethoxysilyl)propyl ester, (2E,4E)-	O=C(OCCC[Si](OC)(OC)OC)C=CC=CC	0.863301	2002.92	5	Class III	1	1	ND	1.0669														ND
	209	13021-50-6	2-Propanol, 1-ethoxy-3-isopropoxy-	OC(COCC)COC(C)C	1.48921	5004.13	5	Class III	1	1	1.43684	1.21205														ND
	210	1001354-72-8	4-Octanol, 3-amino-	OC(CCCC)C(N)CC	0.578556	550.365	4	Class II	3	2	0.882682	0.650195														ND
	211	541-73-1	1,3-Dichlorobenzene	c1cc(cc(c1)Cl)Cl	0.599167	584.105	4	Class III	1	1	0.894553	0.693872														ND
	212	34643-12-4	{2-[4-(Butan-2-yl)-2-chlorophenoxy]-5-methylphenyl}acetic acid	O=C(O)Cc2cc(ccc2(Oc1ccc(cc1Cl)C(C)CC))C	0.523639	1111.35	4	Class III	1	1	0.510146	0.172838														ND
	213	63980-89-2	Phosphorothioic acid, O-ethyl S-(4-methylphenyl) ester (9CI)	O=P(O)(OCC)Sc1ccc(cc1)C	-0.666578	50.0439	3	Class III	1	1	-0.644044	0.655029	1													ND
	214	868-85-9	Dimethyl hydrogen phosphite	O=P(OC)OC	1.44143	3040.99	5	Class III	1	1	1.27741	0.509167														ND
	215	13443-29-3	Glycidyl benzoate	O=C(OCC1OC1)c2ccccc2	0.898645	1410.97	4	Class III	1	1	0.919022	1.07977														ND
	216	122-42-9	Propham	O=C(OC(C)C)Nc1ccccc1	0.746917	1000.68	4	Class III	1	1	0.654398	0.779686		1												ND
	217	27704-53-6	2,2-Dichloro-1-(2,4-dichlorophenyl)ethenyl diethyl phosphate	O=P(OC(c1ccc(cc1Cl)Cl)=C(Cl)Cl)(OCC)OCC	-1.1132	30.3606	2	Class III	1	1	-0.985922	-1.12282	1													ND
	218	6476-37-5	Phosphine, dicyclohexylphenyl-	c1ccc(cc1)P(C2CCCCC2)C3CCCCC3	0.47577	820.586	4	Class III	1	1	0.493997	0.378304														ND
	219	10592-13-9	Doxycycline hydrochloride	O=C(N)C=3C(=O)C4(O)(C(O)=C2C(=O)c1c(O)cccc1C(C)C2C(O)C4(C(C=3(O))N(C)C))	0.54909	1573.61	4	Class III	1	1	0.681906	0.563454														ND
	220	62-68-0	Proadifen hydrochloride	O=C(OCCN(CC)CC)C(c1ccccc1)(c2ccccc2)CCC	0.740227	1943.63	4	Class III	1	1	-0.383123	0.256303														1.13279
	221	1117-37-9	Ethyl trans-3-dimethylaminoacrylate	O=C(OCC)C=CN(C)C	1.49759	4502.81	5	Class I	3	3	1.1523	0.663593														ND
	222	532-03-6	Methocarbamol	O=C(OCC(O)COc1ccccc1(OC))N	0.738386	1320.79	4	Class III	1	1	0.408386	0.593499		1												ND
	223	1113-04-8	N-Ethyl-2-hydroxy-N,N-dimethylethan-1-aminium iodide	OCC[N+](C)(C)CC	1.7684	6934.33	5	Class III	1	1	ND	1.01305														ND
	224	2767-80-8	Methanol, phosphinidynetris-	OCP(CO)CO	0.156897	178.068	3	Class III	1	1	ND	0.728832														ND
	225	1459-93-4	Dimethyl isophthalate	O=C(OC)c1cccc(c1)C(=O)OC	1.35453	4392.85	5	Class I	3	3	1.29672	1.06837														ND
	226	37565-85-8	(Dimethoxyphosphorothioyl)(phenyl)acetic acid	O=C(O)C(c1ccccc1)P(OC)(OC)=S	1.23819	4503.8	5	Class III	1	1	ND	0.014058	1													ND
	227	39515-40-7	Cyphenothrin	N#CC(OC(=O)C1C(C=C(C)C)C1(C)(C))c3cccc(Oc2ccccc2)c3	-0.0718165	318.234	4	Class III	1	1	-0.0227693	-0.153792														ND
	228	3717-88-2	Flavoxate hydrochloride	O=C(OCCN1CCCCC1)c2cccc3C(=O)C(=C(Oc23)c4ccccc4)C	0.386448	953.093	4	Class III	1	1	-0.110723	0.412535														1.4133
	229	554-84-7	3-Nitrophenol	O=[N+]([O-])c1cccc(O)c1	0.372775	328.194	4	Class III	1	1	0.527879	0.326933														ND
	230	141-98-0	Carbamothioic acid, ethyl-, O-(1-methylethyl) ester	O(C(NCC)=S)C(C)C	0.586819	568.646	4	Class III	1	1	ND	0.578328														ND
	231	112-30-1	1-Decanol	OCCCCCCCCCC	1.47483	4723.4	5	Class I	3	3	1.51135	1.39147														ND
	232	86703-02-8	N-(2,5-Dimethyl-1H-pyrrol-1-yl)-6-(morpholin-4-yl)pyridazin-3-amine--hydrogen chloride (1/1)	n1nc(ccc1Nn2c(ccc2C)C)N3CCOCC3	0.862033	1989.42	4	Class III	1	1	0.375689	0.417598														ND
	233	99-85-4	gamma-Terpinene	C1=C(C)CC=C(C1)C(C)C	1.42835	3652.92	5	Class I	3	3	1.45924	1.37403														ND
	234	3160-37-0	Piperonal acetone	O=C(C=Cc1ccc2OCOc2(c1))C	1.32316	4002.78	5	Class III	1	1	1.24707	1.08159														1.68869
	235	131-11-3	Dimethyl phthalate	O=C(OC)c1ccccc1(C(=O)OC)	1.16843	2861.86	5	Class I	3	3	1.46664	1.15908														ND
	236	4488-57-7	4,7-Methano-1H-indene, 3a,4,5,6,7,7a-hexahydro-	C2=CC3C1CCC(C1)C3(C2)	0.698615	670.542	4	Class III	1	1	1.55546	1.17829														ND
	237	90220-18-1	O-Butyl S-methyl ethylphosphonothioate	O=P(OCCCC)(CC)SC	-1.76093	3.40309	1	Class III	1	1	-1.73052	-1.39	1													ND
	238	562-74-3	4-Methyl-1-(propan-2-yl)cyclohex-3-en-1-ol	OC1(CC=C(C)CC1)C(C)C	0.92604	1300.96	4	Class III	1	1	0.991002	1.23945														ND
	239	73681-13-7	Acetamide, N-tert-butyl-N-(1-cyano-2-(3-pyridyl)amidino)-, hydrate	N#CNC(=Nc1cnccc1)N(C(=O)C)C(C)(C)C	0.346154	575.398	4	Class III	1	1	-0.29174	0.323699														ND
	240	569-58-4	Benzoic acid, 3,3'-[(3-carboxy-4-oxo-2,5-cyclohexadien-1-ylidene)methylene]bis[6-hydroxy-, ammonium salt (1:3)	O=C(O)C1=CC(C=CC1(=O))=C(c2ccc(O)c(c2)C(=O)O)c3ccc(O)c(c3)C(=O)O	1.27648	7982.64	5	Class III	1	1	0.578735	0.791117														ND
	241	985-12-6	Drotaverine hydrochloride	O(c1ccc(cc1(OCC))C=C2NCCc3cc(OCC)c(OCC)cc23)CC	0.0957033	495.505	4	Class III	1	1	0.702254	0.312726														ND
	242	17869-27-1	2,8,9-Trioxa-5-aza-1-silabicyclo(3.3.3)undecane, 1-(3-aminopropyl)-	O1CCN2CCO[Si]1(OCC2)CCCN	1.39771	5805.69	5	Class III	1	1	0.898106	0.455569														ND
	243	41798-82-7	1,5-Diphenyl-3-methyl-1,4-pentazadiene	N(=NN(N=Nc1ccccc1)C)c2ccccc2	-0.0522748	212.141	3	Class III	1	1	1.15887	0.587484														ND
	244	537-73-5	Isoferulic acid	O=C(O)C=Cc1ccc(OC)c(O)c1	1.6097	7905.13	5	Class I	3	3	1.56386	0.923783														ND
	245	535-77-3	m-Cymene	c1cc(cc(c1)C(C)C)C	1.3453	2972.4	5	Class I	3	3	1.34098	1.48583														ND
	246	24632-63-1	3-(4-Methylpiperazin-1-yl)-N-[(5-nitrofuran-2-yl)methylidene]propanehydrazonic acid	O=C(N=NCc1oc(cc1)[N+](=O)[O-])CCN2CCN(C)CC2	-0.0130392	300.172	4	Class III	1	1	ND	0.469896														ND
	247	2409-55-4	2-tert-Butyl-4-methylphenol	Oc1ccc(cc1C(C)(C)C)C	1.18278	2501.89	5	Class I	3	3	0.970934	0.870342														ND
	248	107-71-1	tert-Butyl peroxyacetate	O=C(OOC(C)(C)C)C	0.708471	675.406	4	Class III	1	1	ND	1.34403														ND
	249	15500-66-0	Pancuronium bromide	O=C(OC4CC6CCC1C(CCC2(C)(C(OC(=O)C)C(CC12)[N+]3(C)(CCCCC3)))C6(C)(CC4[N+]5(C)(CCCCC5)))C	-0.558145	158.455	3	Class III	1	1	ND	-0.579664														ND
	250	326-61-4	Piperonyl acetate	O=C(OCc1ccc2OCOc2(c1))C	1.03429	2101.36	5	Class III	1	1	1.04007	0.951778														ND
	251	1199-85-5	p-Chlormethamphetamine	c1cc(ccc1CC(NC)C)Cl	-0.221252	110.358	3	Class III	1	1	0.74025	0.124201														ND
	252	23182-46-9	Pipethanate ethylbromide	O=C(OCC[N+]1(CC)(CCCCC1))C(O)(c2ccccc2)c3ccccc3	1.01231	3790.86	5	Class III	1	1	1.09619	0.375582														ND
	253	90-43-7	2-Phenylphenol	Oc1ccccc1c2ccccc2	0.625791	719.065	4	Class III	1	1	1.26388	1.05002														1.38289
	254	22936-75-0	Dimethametryn	n1c(nc(nc1NC(C)C(C)C)SC)NCC	1.07032	3002.72	5	Class III	1	1	0.893505	0.769543														1.53324
	255	3761-41-9	Mesulfenfos	O=S(c1ccc(OP(OC)(OC)=S)cc1C)C	-0.371459	125.133	3	Class III	1	1	-1.52239	-0.988416	1													ND
	256	15433-03-1	1H-Indene-1,3(2H)-dione, 2-(2,4,6-trimethylphenyl)-	O=C2c1ccccc1C(=O)C2c3c(cc(cc3C)C)C	0.578207	1000.77	4	Class III	1	1	0.382091	0.425103														ND
	257	120-92-3	Cyclopentanone	O=C1CCCC1	1.50518	2691.88	5	Class II	3	2	1.67567	1.24146														ND
	258	495-54-5	C.I. Basic Orange 2- parent (Chrysoidine free base)	N(=Nc1ccc(N)cc1(N))c2ccccc2	0.890931	1651.12	4	Class III	1	1	0.899436	0.492908														ND
	259	4044-65-9	Bitoscanate	C(=Nc1ccc(N=C=S)cc1)=S	-0.96104	21.0306	2	Class III	1	1	ND	0.254932														ND
	260	5837-63-8	Maleic anhydride, dihydroxy-, dipropionate	O=C1OC(=O)C(OC(=O)CC)=C1(OC(=O)CC)	1.31508	5002.88	5	Class III	1	1	1.44846	1.05605														ND
	261	24441-47-2	O-Ethyl S-(4-methylphenyl) (chloromethyl)phosphonodithioate	O(CC)P(CCl)(=S)Sc1ccc(cc1)C	0.0791949	336.939	4	Class III	1	1	-0.445725	-0.6175	1													ND
	262	556-82-1	3-Methyl-2-buten-1-ol	OCC=C(C)C	0.973617	810.556	4	Class I	3	3	1.38536	1.32538														ND
	263	74764-93-5	Indole, 1-((2-(dimethylamino)ethyl)methylamino)-5-methyl-3-phenyl-, hydrochloride	c1ccc(cc1)c2cn(c3ccc(cc23)C)N(C)CCN(C)C	0.767	1797.84	4	Class III	1	1	1.04923	0.342507														ND
	264	25961-87-9	Ethanol, 2-(2-(heptyloxy)ethoxy)-	OCCOCCOCCCCCCC	1.15835	2941.92	5	Class I	3	3	1.21382	1.2327														ND
	265	105-52-2	2-Butenedioic acid (2Z)-, bis(1,3-dimethylbutyl) ester	O=C(OC(C)CC(C)C)C=CC(=O)OC(C)CC(C)C	1.41207	7344.96	5	Class I	3	3	1.42732	1.17096														ND
	266	60676-83-7	Benzamide, 4-amino-N-cyclopropyl-3,5-dichloro-	O=C(NC1CC1)c2cc(c(N)c(c2)Cl)Cl	-0.156971	170.758	3	Class III	1	1	0.224091	0.424578														ND
	267	10140-94-0	2-Chloro-5-ethyl-4-propyl-1,3,2lambda~5~-dioxaphosphinane-2-thione	O1CC(CC)C(OP1(=S)Cl)CCC	0.0932526	300.835	4	Class III	1	1	-0.450685	-0.420688	1													ND
	268	42136-28-7	1-(2,4-Dichlorophenyl)ethenyl dimethyl phosphate	O=P(OC(=C)c1ccc(cc1Cl)Cl)(OC)OC	0.899994	2359.7	5	Class III	1	1	0.982773	-0.308401	1													ND
	269	884-49-1	3-(2-Phenylhydrazinyl)-1lambda~6~-thiolane-1,1-dione	O=S2(=O)(CCC(NNc1ccccc1)C2)	1.02177	2379.29	5	Class III	1	1	0.964524	0.614544														ND
	270	87687-13-6	3-[(4-Methylpiperazin-1-yl)methyl]-2-phenyl-2,3-dihydro-1,5-benzothiazepin-4-ol--hydrogen chloride (1/1)	O=C3Nc1ccccc1SC(c2ccccc2)C3CN4CCN(C)CC4	0.27649	694.635	4	Class III	1	1	0.359147	0.0875947														ND
	271	24017-20-7	S-[(1,3-Dioxo-1,3-dihydro-2H-isoindol-2-yl)methyl] O-methyl ethylphosphonodithioate	O=C1c2ccccc2(C(=O)N1CSP(OC)(CC)=S)	-1.64707	7.1075	2	Class III	1	1	-1.35205	-1.06973	1													ND
	272	953-17-3	Methyl trithion	O(C)P(OC)(=S)SCSc1ccc(cc1)Cl	-0.815609	48.1329	2	Class III	1	1	-0.916565	-0.853105	1													ND
	273	119600-43-0	Methyl 3-ethyl-2,3,3a,4-tetrahydro-1H-indolo[3,2,1-de][1,5]naphthyridine-6-carboxylate--hydrogen chloride (1/1)	O=C(OC)C2=CCC4c3c(c1ccccc1n23)CCN4(CC)	0.849391	2095.16	5	Class III	1	1	0.131895	0.17956														ND
	274	54533-86-7	Nizofenone	O=C(c1ccccc1Cl)c2cc(ccc2n3ccnc3CN(CC)CC)[N+](=O)[O-]	0.583623	1582.83	4	Class III	1	1	0.224223	0.0349784														ND
	275	2439-01-2	Chinomethionate	O=C2Sc1nc3ccc(cc3(nc1S2))C	0.672191	1101.43	4	Class III	1	1	0.506908	0.671674														ND
	276	2154-02-1	Metofoline	O(c1cc2c(cc1(OC))C(N(C)CC2)CCc3ccc(cc3)Cl)C	0.0640527	400.827	4	Class III	1	1	0.0525858	0.147536														ND
	277	66-75-1	Uracil mustard	O=C1NC=C(C(=O)N1)N(CCCl)CCCl	-1.84948	3.56521	1	Class III	1	1	-0.781647	-0.301787														ND
	278	64-55-1	Mebutamate	O=C(OCC(C)(COC(=O)N)C(C)CC)N	0.698704	1160.67	4	Class III	1	1	0.653375	0.467051		1												ND
	279	63886-55-5	2,2-Dichloroethenyl P-(4-chlorophenyl)-N,N-dimethylphosphonamidate	O=P(OC=C(Cl)Cl)(c1ccc(cc1)Cl)N(C)C	0.203482	502.514	4	Class III	1	1	-0.0681118	-0.45067	1													ND
	280	603-00-9	Proxyphylline	O=C2c1c(ncn1CC(O)C)N(C(=O)N2C)C	0.285986	460.264	4	Class III	1	1	0.443562	0.512913														ND
	281	106-44-5	p-Cresol	Oc1ccc(cc1)C	0.282315	207.154	3	Class III	1	1	0.284536	0.770088														ND
	282	39754-64-8	Tifemoxone	O(c1ccccc1)CC2OC(NCC2)=S	0.993988	2202.21	5	Class III	1	1	ND	0.550429														ND
	283	75614-09-4	5-{[3-(Cyclopentyloxy)-4-methoxyphenyl]methyl}-4,5-dihydro-1H-imidazol-2-ol	O=C1NCC(N1)Cc3ccc(OC)c(OC2CCCC2)c3	0.315509	600.401	4	Class III	1	1	0.381318	0.424749														ND
	284	67-97-0	Vitamin D3	OC3CC(=CC=C1CCCC2(C)(C1CCC2(C(C)CCCC(C)C)))C(=C)CC3	-0.961465	42.0327	2	Class II	3	2	-0.679645	-1.26985												1		1.49653
	285	642-72-8	Benzydamine	n2c(OCCCN(C)C)c1ccccc1n2Cc3ccccc3	0.487506	950.679	4	Class III	1	1	0.505632	0.223162														ND
	286	7203-92-1	Anisole,4-(3,3-dimethyltriazenyl)-	N(=NN(C)C)c1ccc(OC)cc1	0.28722	347.219	4	Class III	1	1	0.249252	0.294841														ND
	287	1331-28-8	Benzene, chloroethenyl-	c1ccc(cc1)C=CCl	1.57605	5221.49	5	Class III	1	1	1.30811	1.22725														ND
	288	7005-47-2	2-(Dimethylamino)-2-methylpropan-1-ol	OCC(N(C)C)(C)C	1.15045	1657.04	4	Class I	3	3	0.87831	0.91839														ND
	289	1134-36-7	[1,1'-Biphenyl]-4-ol, 3-amino-	Oc1ccc(cc1(N))c2ccccc2	1.08712	2263.69	5	Class III	1	1	ND	0.686073														ND
	290	3443-15-0, 3567-76-8	6-Amino-2-(2-chloroethyl)-2H-1,3-benzoxazin-4-ol	O=C2NC(Oc1ccc(N)cc12)CCCl	0.875	1699.71	4	Class III	1	1	0.763036	0.688385														ND
	291	65463-19-6	Glycine, N-[(hydroxyphenoxyphosphinyl)methyl]-, methyl ester	O=C(OC)CNCP(=O)(O)Oc1ccccc1	1.19938	4102.14	5	Class III	1	1	1.2925	-0.0994542	1													ND
	292	110-63-4	1,4-Butanediol	OCCCCO	1.17576	1350.79	4	Class I	3	3	1.32178	1.86721														ND
	293	35793-87-4	6-Amino-2-ethyl-2H-1,3-benzoxazin-4-ol	O=C2NC(Oc1ccc(N)cc12)CC	0.992957	1891.22	4	Class III	1	1	0.514677	0.817316														ND
	294	6980-18-3	Kasugamycin	O=C(O)C(=N)NC1CC(N)C(OC1(C))OC2C(O)C(O)C(O)C(O)C2(O)	1.47808	11406.1	5	Class III	1	1	ND	0.628884														ND
	295	120-61-6	Dimethyl terephthalate	O=C(OC)c1ccc(cc1)C(=O)OC	1.35453	4392.85	5	Class I	3	3	1.08585	1.06751														1.46179
	296	2078-54-8	Propofol	Oc1c(cccc1C(C)C)C(C)C	0.448219	500.38	4	Class I	3	3	0.682756	0.955113														ND
	297	87798-87-6	Theophylline, 7-(5-(4-(m-trifluoromethylphenyl)-1-piperazinyl)pentyl)-, dihydrochloride	O=C4c1c(ncn1CCCCCN3CCN(c2cccc(c2)C(F)(F)F)CC3)N(C(=O)N4C)C	0.0790362	574.021	4	Class III	1	1	-0.620601	-0.00614697														ND
	298	3033-62-3	Bis[2-(dimethylamino)ethyl]ether	O(CCN(C)C)CCN(C)C	0.564091	587.364	4	Class III	1	1	0.791478	0.793045														ND
	299	80-50-2	Anisotropine methylbromide	O=C(OC1CC2CCC(C1)[N+]2(C)(C))C(CCC)CCC	0.290487	551.335	4	Class III	1	1	-0.169701	0.413048														ND
	300	16960-40-0	Benzenecarboximidothioic acid, 4-chloro-N-(((methylamino)carbonyl)oxy)-, methyl ester	O=C(ON=C(c1ccc(cc1)Cl)SC)NC	0.414416	671.823	4	Class III	1	1	0.107573	-0.361681		1												ND
	301	29689-00-7	Phosphorothioic acid, O,O-diethyl O-(2-nitrophenyl) ester	O=[N+]([O-])c1ccccc1(OP(OCC)(OCC)=S)	-1.066	25.0196	2	Class III	1	1	-1.22674	-1.20116	1													ND
	302	17692-34-1	Etodroxizine	OCCOCCOCCN1CCN(CC1)C(c2ccccc2)c3ccc(cc3)Cl	0.342401	921.66	4	Class III	1	1	0.49104	0.194683														ND
	303	5251-79-6	Ammonium benzadox	O=C(O)CONC(=O)c1ccccc1	1.06938	2289.81	5	Class III	1	1	ND	1.09031														ND
	304	118288-08-7	Lafutidine	O=C(NCC=CCOc1nccc(c1)CN2CCCCC2)CS(=O)Cc3occc3	0.461548	1249.04	4	Class III	1	1	1.04667	0.329399														ND
	305	4019-40-3	5-Chloro-3-(4-chlorophenyl)-4'-chlorosalicylanilide	O=C(Nc1ccc(cc1)Cl)c3cc(cc(c2ccc(cc2)Cl)c3(O))Cl	0.856537	2822	5	Class III	1	1	0.857439	0.750023														ND
	306	62865-36-5	Diclomezine	Oc1nnc(cc1)c2cc(c(c(c2)Cl)C)Cl	1.67435	12051.9	5	Class III	1	1	0.834224	0.555943														ND
	307	19876-05-2	Urea, 1-allyl-3-(p-chlorobenzenesulfonyl)-	O=C(NCC=C)NS(=O)(=O)c1ccc(cc1)Cl	0.863251	2005.15	5	Class III	1	1	0.88235	0.704325														ND
	308	1565-75-9	2-Phenyl-2-Butanol	OC(c1ccccc1)(C)CC	0.969734	1401.06	4	Class III	1	1	1.07695	1.04118														ND
	309	31895-22-4	Thiocyclam oxalate	N(C)(C)C1CSSSC1	-0.142936	130.486	3	Class III	1	1	0.350569	0.047197														ND
	310	19089-47-5	2-Ethoxy-1-propanol	OCC(OCC)C	1.83449	7114.39	5	Class I	3	3	1.6317	1.50177														ND
	311	106635-81-8	Tafenoquine succinate	FC(F)(F)c3cccc(Oc2c(OC)cc(NC(C)CCCN)c1nc(OC)cc(c12)C)c3	-0.145258	331.73	4	Class III	1	1	-0.117255	0.0666022														ND
	312	63886-56-6	2-(3,4-Dimethylpyrrolidin-1-yl)ethan-1-ol	OCCN1CC(C)C(C)C1	0.934171	1230.82	4	Class III	1	1	0.958046	0.831464														ND
	313	24544-04-5	2,6-Diisopropylaniline	Nc1c(cccc1C(C)C)C(C)C	1.25735	3206.43	5	Class III	1	1	0.653566	0.768794														ND
	314	51356-19-5	Phosphorodithioic acid, O,O-diethyl ester, S-ester with 6-bromo-2-(mercaptomethyl)-3(2H)-pyridazinone	O=C1C=CC(=NN1CSP(OCC)(OCC)=S)Br	-1.09335	30.1041	2	Class III	1	1	-1.16749	-0.620676	1													ND
	315	938-18-1	Mesitoyl chloride	O=C(c1c(cc(cc1C)C)C)Cl	1.10154	2307.54	5	Class III	1	1	1.46495	0.996084														ND
	316	104-45-0	4-Propylanisole	O(c1ccc(cc1)CCC)C	1.46706	4403.33	5	Class III	1	1	0.970234	1.19495														ND
	317	140-53-4	4-Chlorophenylacetonitrile	N#CCc1ccc(cc1)Cl	-0.480061	50.1901	3	Class III	1	1	1.30717	0.762778														ND
	318	55689-65-1	Oxepinac	O=C(O)Cc2ccc3C(=O)c1ccccc1COc3(c2)	-0.386861	110.078	3	Class III	1	1	0.279648	-0.00572331														ND
	319	57262-94-9	Setiptiline	c1ccc3c(c1)C4=C(c2ccccc2C3)CCN(C)C4	0.326617	554.444	4	Class III	1	1	0.586931	0.170793														ND
	320	13450-77-6	4-Chlorohippuric acid	O=C(O)CNC(=O)c1ccc(cc1)Cl	1.01989	2236.27	5	Class III	1	1	0.930697	0.881455														ND
	321	16356-11-9	1,3,5-Undecatriene	C=CC=CC=CCCCCC	1.7022	7569.05	5	Class I	3	3	1.39987	1.25567														ND
	322	75-09-2	Dichloromethane	C(Cl)Cl	1.25292	1520.53	4	Class III	1	1	0.93809	0.664586														ND
	323	35944-85-5	Phosphoric acid, 2-chloro-1-(2,4-dichlorophenyl)vinyl ester	O=P(O)(O)OC(=CCl)c1ccc(cc1Cl)Cl	-1.36593	13.067	2	Class III	1	1	-1.28566	0.429632	1													ND
	324	13816-33-6	4-Isopropylbenzonitrile	N#Cc1ccc(cc1)C(C)C	1.42943	3903.01	5	Class III	1	1	1.42814	1.0568														1.41542
	325	89-72-5	2-(Butan-2-yl)phenol	Oc1ccccc1C(C)CC	0.328756	320.242	4	Class I	3	3	0.69858	0.723005														ND
	326	76-03-9	Trichloroacetic acid	O=C(O)C(Cl)(Cl)Cl	0.392802	403.663	4	Class III	1	1	0.403111	0.591413														ND
	327	152-18-1	O,O,O-Trimethyl phosphorothioate	O(C)P(OC)(OC)=S	0.556609	562.504	4	Class III	1	1	0.277831	0.183404	1													ND
	328	161967-81-3	Grepafloxacin hydrochloride	O=C(O)C1=CN(c2cc(c(F)c(c2(C1(=O)))C)N3CCNC(C)C3)C4CC4	0.884547	2754.98	5	Class III	1	1	0.832728	0.580879														ND
	329	122-37-2	4-Anilinophenol	Oc1ccc(cc1)Nc2ccccc2	1.25114	3302.46	5	Class III	1	1	1.23365	0.77808														1.39286
	330	104-01-8	Benzeneacetic acid, 4-methoxy-	O=C(O)Cc1ccc(OC)cc1	0.970059	1551.04	4	Class I	3	3	ND	0.965048														ND
	331	28998-67-6	Pyrazole, 3-butyl-	n1ccc([nH]1)CCCC	0.612946	509.344	4	Class III	1	1	0.594361	0.589199														ND
	332	25369-84-0	Piperidine, 1-(1H-benzimidazol-2-ylthio)-	n1c3ccccc3([nH]c1SN2CCCCC2)	0.563409	853.858	4	Class III	1	1	ND	0.328352														ND
	333	15589-31-8	Terallethrin	O=C(OC1C(=C(C(=O)C1)CC=C)C)C2C(C)(C)C2(C)(C)	-0.200631	174.125	3	Class II	3	2	0.323669	0.530272														ND
	334	919-31-3	3-(Triethoxysilyl)propionitrile	N#CCC[Si](OCC)(OCC)OCC	1.4115	5605.79	5	Class III	1	1	1.18555	1.00712														ND
	335	1244-76-4	Hydroxyzine hydrochloride	OCCOCCN1CCN(CC1)C(c2ccccc2)c3ccc(cc3)Cl	0.225903	630.701	4	Class III	1	1	0.377908	0.25392														1.03509
	336	1131-18-6	3-Methyl-1-phenyl-1H-pyrazol-5-amine	n1c(cc(N)n1c2ccccc2)C	1.15965	2501.71	5	Class III	1	1	1.02303	0.38801														ND
	337	6485-40-1, 99-49-0	dl-Carvone	O=C1C(=CCC(C(=C)C)C1)C	1.038	1639.54	4	Class II	3	2	1.13271	1.10711														ND
	338	13009-99-9	Mafenide acetate	O=S(=O)(N)c1ccc(cc1)CN	1.5733	6971.91	5	Class III	1	1	ND	0.713686														ND
	339	104719-71-3	Lorcinadol	n1nc(ccc1N3CCN(CC=Cc2ccccc2)CC3)Cl	0.186838	484.05	4	Class III	1	1	ND	0.256262														ND
	340	17702-63-5	AI 3-27239	OCCN(C(NP(OC)(OC)=S)=S)C	-1.33248	12.0127	2	Class III	1	1	-1.23604	-0.617638	1													ND
	341	33210-39-8	2-[1-(4-Chlorophenyl)-1-ethoxypropyl]-5,5-dimethyl-1,4,5,6-tetrahydropyrimidine	N1=C(NCC(C)(C)C1)C(OCC)(c2ccc(cc2)Cl)CC	-0.725356	58.1281	3	Class III	1	1	-0.204712	-0.0902605														ND
	342	5837-67-2	Maleic anhydride, dihydroxy-, bis(hydrocinnamate)	O=C3OC(=O)C(OC(=O)CCc1ccccc1)=C3(OC(=O)CCc2ccccc2)	1.40439	10006.8	5	Class III	1	1	1.38194	0.728213														ND
	343	32809-16-8	Procymidone	O=C2N(c1cc(cc(c1)Cl)Cl)C(=O)C3(C)(CC23(C))	1.39329	7027.73	5	Class III	1	1	1.42203	0.59582														ND
	344	2156-72-1	Tert-butyldichloroamine	N(C(C)(C)C)(Cl)Cl	0.742841	785.619	4	Class III	1	1	0.683161	0.525538														ND
	345	4549-44-4	N-Ethyl-N-butylnitrosamine	O=NN(CC)CCCC	0.465471	380.226	4	Class III	1	1	0.458128	0.562956														ND
	346	723-46-6	Sulfamethoxazole	O=S(=O)(Nc1noc(c1)C)c2ccc(N)cc2	1.38918	6205.53	5	Class III	1	1	1.447	1.00086														-0.28519
	347	97-81-4	2-Norbornanecarboxylic acid, 5,6-epoxy-, ethyl ester	O=C(OCC)C3CC2CC3(C1OC12)	1.41731	4763.18	5	Class III	1	1	0.386838	0.934629														ND
	348	102-69-2	Tripropylamine	N(CCC)(CCC)CCC	-0.295506	72.552	3	Class I	3	3	0.113766	0.292476														ND
	349	592-88-1	1-Propene, 3,3'-thiobis-	C=CCSCC=C	1.41712	2984.15	5	Class II	3	2	0.201715	0.58796														ND
	350	23281-95-0	Methacrylic acid, 2-(butylthio)ethyl ester	O=C(OCCSCCCC)C(=C)C	1.4187	5305.54	5	Class III	1	1	1.56171	1.33013														ND
	351	10274-44-9	alpha-(2-Ethylbutyramido)-p-methoxycinnamic acid	O=C(O)C(=NC(=O)C(CC)CC)Cc1ccc(OC)cc1	1.13795	4002.68	5	Class III	1	1	1.24349	0.484551														ND
	352	64204-49-5	Ethanimidamide, 2-((3,4-dichlorophenyl)amino)-N-hydroxy-, monohydrochloride	O=NC(N)CNc1ccc(c(c1)Cl)Cl	-0.0405683	213.207	3	Class III	1	1	ND	0.24964														ND
	353	79-16-3	N-Methylacetamide	O=C(NC)C	1.83542	5003.81	5	Class III	1	1	1.47769	1.21072														ND
	354	123312-89-0	Pymetrozine	O=C2NN=C(C)CN2(N=Cc1cnccc1)	1.41869	5696.43	5	Class III	1	1	0.444832	0.429835														ND
	355	102938-79-4	1-bromoadamantane	C1C2CC3CC1CC(C2)(C3)Br	1.5976	8517.32	5	Class III	1	1	0.345299	0.770607														ND
	356	68289-14-5	Metrazifone	O=C1N=C(C(=NN1C)c2ccc(cc2)N(C)C)c3ccc(cc3)N(C)C	0.934059	3002.06	5	Class III	1	1	0.984391	0.395602														ND
	357	50-35-1	Thalidomide	O=C3NC(=O)C(N2C(=O)c1ccccc1C2(=O))CC3	-0.358649	113.072	3	Class III	1	1	0.189385	0.775011														ND
	358	7549-33-9	Anisyl propionate	O=C(OCc1ccc(OC)cc1)CC	1.23443	3332.28	5	Class I	3	3	1.22396	1.21023														ND
	359	58338-59-3	Dianiline	O=C(Nc1ccccc1(N))c2ccc(N)cc2	-0.378505	95.0653	3	Class III	1	1	0.784364	0.724922														ND
	360	206-44-0	Fluoranthene	c1ccc2c(c1)c4cccc3cccc2c34	0.995728	2002.71	5	Class III	1	1	0.619571	0.960967														ND
	361	80-49-9	Homatropine methylbromide	O=C(OC1CC2CCC(C1)[N+]2(C)(C))C(O)c3ccccc3	0.512044	944.075	4	Class III	1	1	ND	0.46964														ND
	362	32887-03-9	Pivmecillinam hydrochloride	O=C(OCOC(=O)C(C)(C)C)C3N2C(=O)C(N=CN1CCCCCC1)C2SC3(C)(C)	1.30086	8787.85	5	Class III	1	1	0.839846	0.444557														ND
	363	2454-37-7	1-(3-Aminophenyl)ethanol	OC(c1cccc(N)c1)C	1.35437	3102.15	5	Class III	1	1	1.1836	0.753313														ND
	364	55219-65-3	Triadimenol	OC(C(Oc1ccc(cc1)Cl)n2ncnc2)C(C)(C)C	0.368237	690.532	4	Class III	1	1	1.06804	0.348034														ND
	365	4091-14-9	Acetamide, N-phenyl-N-vinyl-	O=C(N(C=C)c1ccccc1)C	1.18388	2461.77	5	Class III	1	1	1.13631	0.820326														ND
	366	71108-14-0	[(E)-[(2Z)-2-(Dimethylhydrazinylidene)-5,5-dimethyl-1,3-dithiolan-4-ylidene]amino] N-methyl-N-(trichloromethylsulfanyl)carbamate	O=C(ON=C1C(C)(C)SC(=NN(C)C)S1)N(C)SC(Cl)(Cl)Cl	-2.08324	3.51539	1	Class III	1	1	-1.38693	-0.82013		1												ND
	367	2275-07-2	2(3H)-Benzoxazolone, 6-chloro-3-(hydroxymethyl)-	O=C2Oc1cc(ccc1N2CO)Cl	1.1483	2808.26	5	Class III	1	1	1.10387	0.720909														ND
	368	2511-12-8	O-Ethyl S-methyl ethylphosphonothioate	O=P(OCC)(CC)SC	-1.56265	4.60429	1	Class III	1	1	-1.48625	-1.26989	1													ND
	369	14860-49-2	Clobutinol	OC(C)(Cc1ccc(cc1)Cl)C(C)CN(C)C	0.497398	804.028	4	Class III	1	1	0.429176	0.149496														ND
	370	33499-10-4	Ethyl 1-acetyl-6-methyl-4-oxo-1,6,7,8,9,9a-hexahydro-4H-pyrido[1,2-a]pyrimidine-3-carboxylate	O=C(OCC)C1=CN(C(=O)C)C2N(C1(=O))C(C)CCC2	0.949692	2496.58	5	Class III	1	1	0.775908	0.70505														ND
	371	616-23-9	2,3-Dichloro-1-propanol	OCC(CCl)Cl	-0.152898	90.7071	3	Class III	1	1	0.327351	0.0806637														ND
	372	20417-92-9	2-Norbornanone, 3-methyl-3-nitro-, O-(methylcarbamoyl)oxime	O=C(ON=C2C1CCC(C1)C2([N+](=O)[O-])C)NC	-1.002	24.0137	2	Class III	1	1	-1.15793	-0.566153		1												ND
	373	111-19-3	Decanedioyl dichloride	O=C(CCCCCCCCC(=O)Cl)Cl	0.225387	401.825	4	Class III	1	1	0.405069	0.824912														ND
	374	502-85-2	Sodium Oxybate	O=C(O)CCCO	1.88239	7940.81	5	Class I	3	3	1.2733	1.22989														ND
	375	62382-21-2	Ethanimidothioic acid, N-(((methyl(4-morpholinylthio)amino)carbonyl)oxy)-, methyl ester	O=C(ON=C(C)SC)N(C)SN1CCOCC1	-0.424526	105.116	3	Class III	1	1	-1.39737	-0.861553		1												ND
	376	31027-31-3	p-Isopropylphenyl isocyanate	O=C=Nc1ccc(cc1)C(C)C	1.49192	5003.6	5	Class III	1	1	ND	0.923899														ND
	377	14297-81-5	2,2-Dimethyl-3-(2-methylprop-1-en-1-yl)cyclopropane-1-carbonyl chloride	O=C(C1C(C=C(C)C)C1(C)(C))Cl	0.332358	401.283	4	Class III	1	1	0.74349	1.07846														ND
	378	91-57-6	2-Methylnaphthalene	c1ccc2cc(ccc2(c1))C	1.05966	1631.36	4	Class III	1	1	0.999655	1.15446														ND
	379	617-94-7	2-Phenylpropan-2-ol	OC(c1ccccc1)(C)C	0.980121	1300.98	4	Class III	1	1	0.876112	0.962141														ND
	380	10141-22-7	2,3-Dichloro-2-methylpropanal	O=CC(C)(CCl)Cl	1.06345	1631.76	4	Class III	1	1	0.68273	0.660397														ND
	381	86386-73-4	Fluconazole	Fc1ccc(c(F)c1)C(O)(Cn2ncnc2)Cn3ncnc3	0.618276	1271.69	4	Class III	1	1	0.18555	0.48957														ND
	382	112-80-1	Oleic acid	O=C(O)CCCCCCCC=CCCCCCCCC	1.9473	25018.2	5	Class I	3	3	1.61935	1.00377														ND
	383	68-26-8	Retinol	OCC=C(C=CC=C(C=CC1=C(C)CCCC1(C)C)C)C	0.844532	2002.55	5	Class I	3	3	0.809806	0.92746														ND
	384	112-42-5	1-Undecanol	OCCCCCCCCCCC	1.24113	3002.18	5	Class I	3	3	1.54891	1.65658														ND
	385	2162-57-4	Benzoic acid, 5-amino-2-benzoyl-	O=C(O)c2cc(N)ccc2(C(=O)c1ccccc1)	1.35024	5403.77	5	Class III	1	1	1.29525	0.915952														ND
	386	14520-53-7	2-Allyloxybenzamide	O=C(N)c1ccccc1(OCC=C)	0.643928	780.533	4	Class III	1	1	0.881924	0.923216														ND
	387	2856-75-9	Modaline sulfate	n1ccnc(c1N2CCCCC2)C	0.423842	470.347	4	Class III	1	1	0.184781	0.356653														ND
	388	6620-60-6	Proglumide	O=C(O)CCC(NC(=O)c1ccccc1)C(=O)N(CCC)CCC	1.77704	20013.2	5	Class III	1	1	0.923589	0.835044														ND
	389	959-52-4	Hexahydro-1,3,5-tris(1-oxoallyl)-1,3,5-triazine	O=C(C=C)N1CN(C(=O)C=C)CN(C(=O)C=C)C1	0.147675	350.217	4	Class III	1	1	0.704974	0.596558														ND
	390	5760-50-9	9-Undecenoic acid, methyl ester	O=C(OC)CCCCCCCC=CC	1.1801	3002.12	5	Class I	3	3	1.51122	1.10663														ND
	391	85844-93-5	Butanoic acid, 4-(((3-(trifluoromethyl)phenyl)sulfonyl)amino)-	O=C(O)CCCNS(=O)(=O)c1cccc(c1)C(F)(F)F	1.62112	13009.7	5	Class III	1	1	0.574875	0.470594														ND
	392	126801-58-9	Ethoxysulfuron	O=S(=O)(Oc1ccccc1(OCC))NC(O)=Nc2nc(OC)cc(n2)OC	0.863912	2912.2	5	Class III	1	1	0.851643	0.691012														ND
	393	66571-24-2	2-Ethyl-2H-1,3-benzoxazin-4-ol	O=C1NC(Oc2ccccc12)CC	0.869104	1310.9	4	Class III	1	1	0.874527	0.898943														ND
	394	114-86-3, 834-28-6	Phenformin	N=C(N)NC(=N)NCCc1ccccc1	0.501	650.585	4	Class III	1	1	0.611281	0.352536														ND
	395	5051-16-1	(Piperazine-1,4-diyl)di(ethane-2,1-diyl) bis[2-(naphthalen-1-yl)propanoate]--hydrogen chloride (1/2)	O=C(OCCN3CCN(CCOC(=O)C(c2cccc1ccccc12)C)CC3)C(c5cccc4ccccc45)C	0.958795	4899.18	5	Class III	1	1	-0.617695	-0.0168273														ND
	396	60244-55-5	Phosphorothioic acid, O-(1,6-dihydro-5-methoxy-1-methyl-6-oxo-4-pyridazinyl) O,O-dimethyl ester	O=C1C(OC)=C(OP(OC)(OC)=S)C=NN1C	-2.04926	2.50187	1	Class III	1	1	-2.21964	-0.798125	1													ND
	397	57499-93-1	1-({1-[(1-Butoxypropan-2-yl)oxy]propan-2-yl}oxy)propan-2-ol	OC(C)COC(C)COC(C)COCCCC	0.870018	1841.19	4	Class III	1	1	0.997339	1.12659														ND
	398	64059-42-3	Acetic acid, 2-(8-chloromethyl-1-naphthylthio)-	O=C(O)CSc2cccc1cccc(c12)CCl	0.973031	2506.82	5	Class III	1	1	ND	0.451264														ND
	399	64036-74-4	Benzothiazole, 6-nitro-2-(p-nitrobenzoylamino)-	O=C(Nc2nc1ccc(cc1s2)[N+](=O)[O-])c3ccc(cc3)[N+](=O)[O-]	0.639506	1501.22	4	Class III	1	1	0.44388	0.454569														ND
	400	5581-40-8	Dimefadane, trans-	c1ccc(cc1)C3c2ccccc2C(N(C)C)C3	-0.129514	176.139	3	Class III	1	1	0.0172095	0.129311														ND
	401	13286-32-3	Phosphorothioic acid, O,O-diethyl S-(phenylmethyl) ester	O=P(OCC)(OCC)SCc1ccccc1	0.404464	660.575	4	Class III	1	1	0.23654	-0.528027	1													ND
	402	19243-95-9	Acrylanilide, 4'-hydroxy-2-methyl-	O=C(Nc1ccc(O)cc1)C(=C)C	0.797156	1110.76	4	Class III	1	1	0.981065	0.883089														ND
	403	92-50-2	Ethanol, 2-(ethylphenylamino)-	OCCN(c1ccccc1)CC	0.997056	1641.16	4	Class III	1	1	0.978387	0.849815														ND
	404	122-80-5	4-Aminoacetanilide	O=C(Nc1ccc(N)cc1)C	1.22162	2501.64	5	Class III	1	1	1.0972	0.807257														ND
	405	4364-06-1	Benzene, (3,3-dimethoxy-1-propenyl)-	O(C)C(OC)C=Cc1ccccc1	1.31754	3702.67	5	Class I	3	3	1.35824	1.14686														ND
	406	51287-66-2	Benphosformine	O=P(O)(O)N=C(N)NC(=NCc1ccccc1)N	0.761993	1567.85	4	Class III	1	1	ND	0.533733	1													ND
	407	1582-09-8	Trifluralin	O=[N+]([O-])c1cc(cc(c1N(CCC)CCC)[N+](=O)[O-])C(F)(F)F	0.760371	1930.98	4	Class III	1	1	0.982873	1.22145														1.64568
	408	105-60-2	Caprolactam	O=C1NCCCCC1	1.02578	1200.78	4	Class III	1	1	1.084	1.09326														ND
	409	1319-80-8	Octachlorocamphene	C=C1C(C)(C)C2(C(C1(C(C2(Cl)Cl)(Cl)Cl)Cl)(Cl)Cl)Cl	-1.0084	40.3905	2	Class III	1	1	ND	-0.0028611														ND
	410	124-68-5	2-Amino-2-methylpropan-1-ol	OCC(N)(C)C	1.5126	2901.7	5	Class I	3	3	1.4252	1.07057														ND
	411	33235-96-0	2-[(3,4-Dichlorophenyl)(ethoxy)methyl]-1,4,5,6-tetrahydropyrimidine	N1=C(NCCC1)C(OCC)c2ccc(c(c2)Cl)Cl	0.111739	371.45	4	Class III	1	1	0.155006	0.195879														ND
	412	102-01-2	Acetoacetanilide	O=C(Nc1ccccc1)CC(=O)C	1.141	2451.67	5	Class III	1	1	1.09704	0.959449														ND
	413	1331-41-5	2-[(1-Phenylethyl)amino]ethan-1-ol	OCCNC(c1ccccc1)C	1.234	2832	5	Class III	1	1	1.02238	0.708715														ND
	414	106-96-7	Propargyl bromide	C#CCBr	-0.347392	53.4575	3	Class III	1	1	ND	0.270167														ND
	415	2828-42-4	Proximphan	O=C(ON=C(C)C)Nc1ccccc1	0.904016	1541	4	Class III	1	1	0.796114	0.626528		1												ND
	416	101903-30-4	Pefurazoate	O=C(OCCCC=C)C(N(C(=O)n1cncc1)Cc2occc2)CC	0.453637	981.637	4	Class III	1	1	0.534715	0.551981														ND
	417	1322-78-7	(2,3-Dimethylphenyl)(phenyl)methanone	O=C(c1ccccc1)c2cccc(c2C)C	1.36953	4923.9	5	Class III	1	1	1.18925	1.06499														ND
	418	926-64-7	Dimethylaminoacetonitrile	N#CCN(C)C	-0.225665	50.0303	3	Class III	1	1	0.0647626	0.678091														ND
	419	72490-01-8	Fenoxycarb	O=C(OCC)NCCOc2ccc(Oc1ccccc1)cc2	1.74655	16811.5	5	Class III	1	1	1.30932	0.511056		1												1.42196
	420	123-38-6	Propanal	O=CCC	1.38548	1410.9	4	Class I	3	3	0.778039	1.39397														ND
	421	69002-86-4	4',5-Dihydroxydiclofenac	O=C(O)Cc2cc(O)ccc2(Nc1c(cc(O)cc1Cl)Cl)	0.485444	1003.49	4	Class III	1	1	0.261484	0.485474														ND
	422	63449-47-8	Tetrakis(1,1-dimethylpentyl) silicate	O(C(C)(C)CCCC)[Si](OC(C)(C)CCCC)(OC(C)(C)CCCC)OC(C)(C)CCCC	2.09152	60353.4	5	Class III	1	1	1.56332	0.705986														ND
	423	52777-92-1	Benzamide, N,N-dimethyl-3,4-methylenedioxythio-	O1c2ccc(cc2(OC1))C(N(C)C)=S	-0.422625	79.0809	3	Class III	1	1	0.317984	0.0418482														ND
	424	3761-42-0	Fenthion sulfone	O=S(=O)(c1ccc(OP(OC)(OC)=S)cc1C)C	-0.394465	125.128	3	Class III	1	1	-0.560113	-0.675075	1													ND
	425	74-11-3	4-Chlorobenzoic acid	O=C(O)c1ccc(cc1)Cl	0.875067	1174.26	4	Class III	1	1	0.826122	0.765476														ND
	426	13344-50-8	N-Nitrososarcosine ethyl ester	O=NN(C)CC(=O)OCC	1.4375	4002.05	5	Class III	1	1	1.27443	0.471812														ND
	427	143343-83-3	Toborinone	O=C2C=Cc3cc(OCC(O)CNCc1ccc(OC)c(OC)c1)ccc3(N2)	0.591569	1501.01	4	Class III	1	1	0.592119	0.451916														ND
	428	30560-37-3	N-[Ethoxy(methylsulfanyl)phosphoryl]ethanimidic acid	O=C(NP(=O)(OCC)SC)C	0.404443	500.417	4	Class III	1	1	0.449311	-0.250642	1													ND
	429	63907-08-4	Norbormide	O=C4NC(=O)C5C3C(=CC(C3(=C(c1ncccc1)c2ccccc2))C45)C(O)(c6ncccc6)c7ccccc7	-1.95997	5.60967	2	Class III	1	1	-1.81738	-1.20584														ND
	430	83-59-0	Propilizon	O=C(OCCC)C2c1cc3OCOc3(cc1CC(C)C2(C(=O)OCCC))	0.617175	1501.01	4	Class III	1	1	0.200416	0.430531														ND
	431	10140-97-3	Styrene, alpha-chloro-p-nitro-	O=[N+]([O-])c1ccc(cc1)C(=C)Cl	0.588787	712.263	4	Class III	1	1	0.775139	0.839005														ND
	432	2636-26-2	Cyanophos	N#Cc1ccc(OP(OC)(OC)=S)cc1	0.3778	580.494	4	Class III	1	1	-0.111293	-0.200453	1													ND
	433	58955-83-2	4-(4-Methoxyphenyl)-2H,6H-1,3,5-oxathiazine	N2=C(c1ccc(OC)cc1)SCOC2	0.63399	900.921	4	Class III	1	1	0.768136	0.330002														ND
	434	13909-13-2	1-(2-Chloroethyl)-1-nitroso-3-(2-norbornyl)urea	O=NN(C(O)=NC2CC1CCC2(C1))CCCl	-0.470253	83.2076	3	Class III	1	1	0.713589	-0.00775746														ND
	435	368-47-8	Silane, phenyltrifluoro-	F[Si](F)(F)c1ccccc1	0.281816	310.332	4	Class III	1	1	0.302807	0.855114														ND
	436	33629-47-9	Butralin	O=[N+]([O-])c1cc(cc(c1(NC(C)CC))[N+](=O)[O-])C(C)(C)C	0.550728	1049.64	4	Class III	1	1	0.850247	0.466334														1.53015
	437	80-05-7	Bisphenol A	Oc1ccc(cc1)C(c2ccc(O)cc2)(C)C	1.15373	3252.44	5	Class III	1	1	1.10046	0.798365														1.52495
	438	95-25-0	Chlorzoxazone	O=C1Oc2ccc(cc2(N1))Cl	0.654656	765.582	4	Class III	1	1	0.681635	0.788359														ND
	439	1929-77-7	Vernolate	O=C(N(CCC)CCC)SCCC	0.771398	1201.24	4	Class III	1	1	0.670616	0.686883														ND
	440	16339-04-1	Diethylamine, 1-methyl-N-nitroso-	O=NN(CC)C(C)C	0.976579	1100.64	4	Class III	1	1	0.908001	0.55436														ND
	441	19272-90-3	Ferulamide	O=C(N)C=Cc1ccc(O)c(OC)c1	1.41325	5003.24	5	Class III	1	1	1.44012	0.676218														ND
	442	56-93-9	Benzyltrimethylammonium chloride	c1ccc(cc1)C[N+](C)(C)C	-0.86946	20.2922	2	Class III	1	1	ND	0.549252														ND
	443	83881-52-1	Cetirizine dihydrochloride	O=C(O)COCCN1CCN(CC1)C(c2ccccc2)c3ccc(cc3)Cl	-0.100568	308.501	4	Class III	1	1	0.500006	0.299186														ND
	444	946578-00-3	Methyl[1-(2-trifluoromethylpyridin-5-yl)ethyl]-N-cyanosulfoximine	N#CN=S(=O)(C)C(c1cnc(cc1)C(F)(F)F)C	0.557442	1000.78	4	Class III	1	1	ND	0.234144														ND
	445	78-84-2	2-Methylpropanal	O=CC(C)C	1.12459	960.642	4	Class I	3	3	0.824005	1.53311														ND
	446	55-52-7	Pheniprazine	NNC(C)Cc1ccccc1	-0.644947	34.0238	2	Class III	1	1	0.0124111	0.0703736														ND
	447	19932-85-5	2-Benzoxazolinone, 6-bromo-	O=C1Oc2cc(ccc2(N1))Br	0.671738	1005.04	4	Class III	1	1	0.709408	0.6649														ND
	448	1633-83-6	1,2-Oxathiane, 2,2-dioxide	O=S1(=O)(OCCCC1)	0.565369	500.554	4	Class I	3	3	0.586777	0.441331														ND
	449	2752-17-2	2,2'-Oxybis(ethylamine)	O(CCN)CCN	0.965294	961.517	4	Class III	1	1	ND	1.15481														ND
	450	73839-77-7	Furo(3,4-c)pyridin-7-ol, 1-ethoxy-6-methyl-, hydrochloride	Oc1c(ncc2coc(OCC)c12)C	0.972507	1813.48	4	Class III	1	1	0.558509	0.642518														ND
	451	10543-57-4	Tetraacetylethylenediamine	O=C(N(C(=O)C)CCN(C(=O)C)C(=O)C)C	1.54167	7944.66	5	Class III	1	1	1.12126	0.598264														ND
	452	2173-57-1	Isobutyl 2-naphthyl ether	O(c1ccc2ccccc2(c1))CC(C)C	1.47176	5934.62	5	Class III	1	1	1.16311	1.18338														ND
	453	100-75-4	N-Nitrosopiperidine	O=NN1CCCCC1	0.243823	200.117	3	Class III	1	1	0.795755	0.524852														ND
	454	13792-21-7	Carbamic acid, methyl-, 1,4-benzodioxan-5-yl ester	O=C(Oc1cccc2OCCOc12)NC	-0.219919	126.078	3	Class III	1	1	-0.566521	-0.0300198		1												ND
	455	564-94-3	6,6-Dimethylbicyclo[3.1.1]heptane-2-carbaldehyde	O=CC1CCC2CC1C2(C)(C)	1.17954	2301.71	5	Class I	3	3	1.19905	1.06428														ND
	456	424-40-8	Diethyl perfluoroglutarate	O=C(OCC)C(F)(F)C(F)(F)C(F)(F)C(=O)OCC	1.22769	5002.95	5	Class III	1	1	1.02331	0.527888														ND
	457	123-51-3	Isopentyl alcohol	OCCC(C)C	1.16902	1300.88	4	Class I	3	3	1.25144	1.44797														ND
	458	51337-71-4	Clofop-isobutyl	O=C(OCC(C)C)C(Oc2ccc(Oc1ccc(cc1)Cl)cc2)C	0.317418	724.471	4	Class III	1	1	0.344648	0.573819														ND
	459	7337-45-3	Trihydrido(2-methylpropan-2-amine)boron	NC(C)(C)C	0.0421437	80.5897	3	Class I	3	3	-0.0730903	0.52101														ND
	460	124-07-2	Octanoic acid	O=C(O)CCCCCCC	0.949517	1283.85	4	Class I	3	3	1.35239	1.26367														ND
	461	134880-75-4	Benzamide, 3,5-bis(trifluoromethyl)-, N-(5-chloro-4-(trifluoromethyl)-2-thiazolyl)-N-methyl-	O=C(c1cc(cc(c1)C(F)(F)F)C(F)(F)F)N(c2nc(c(Cl)s2)C(F)(F)F)C	0.0408971	501.812	4	Class III	1	1	-0.203584	-0.329924														ND
	462	64294-94-6	Tropabazate	O=C(OC3CC2N(C(=O)Oc1ccccc1)C(CC2)C3)NN	1.21456	5004.14	5	Class III	1	1	1.1018	0.631271		1												ND
	463	34443-12-4	tert-Butylperoxy 2-ethylhexyl carbonate	O=C(OOC(C)(C)C)OCC(CC)CCCC	1.3078	5004.25	5	Class III	1	1	ND	1.27527														ND
	464	73839-78-8	Furo(3,4-c)pyridin-7-ol, 1-(2-hydroxyethoxy)-6-methyl-, hydrochloride	Oc1c(ncc2coc(OCCO)c12)C	0.953176	1878.17	4	Class III	1	1	0.627903	0.665958														ND
	465	99-48-9	Carveol	OC1C(=CCC(C(=C)C)C1)C	1.29493	3002.23	5	Class I	3	3	1.1685	1.12748														ND
	466	104-68-7	Diethylene glycol monophenyl ether	OCCOCCOc1ccccc1	1.07012	2141.43	5	Class II	3	2	1.14548	1.08972														ND
	467	70374-39-9	Lornoxicam	O=C(Nc1ncccc1)C3C(=O)c2c(cc(Cl)s2)S(=O)(=O)N3(C)	-1.8112	5.74296	2	Class III	1	1	ND	0.163605														ND
	468	41826-92-0	Trepibutone	O=C(O)CCC(=O)c1cc(OCC)c(OCC)cc1(OCC)	0.897606	2451.58	5	Class II	3	2	0.886465	0.72785														ND
	469	55268-74-1	Praziquantel	O=C4N2CCc1ccccc1C2CN(C(=O)C3CCCCC3)C4	0.958908	2842.02	5	Class III	1	1	0.349431	0.49289														1.61971
	470	3818-90-4	Succinic acid, alpha-butyl-p-chlorobenzyl ester	O=C(O)CCC(=O)OCCCCCc1ccc(cc1)Cl	0.578721	1132.52	4	Class III	1	1	0.777413	0.58016														ND
	471	3641-49-4	3-Carboxytyrosine	O=C(O)c1cc(ccc1(O))CC(N)C(=O)O	1.34666	5002.98	5	Class III	1	1	1.1657	0.881906														ND
	472	10232-93-6	Bis(2-methoxyethyl) maleate	O=C(OCCOC)C=CC(=O)OCCOC	1.15808	3341.95	5	Class I	3	3	1.1032	0.837271														ND
	473	53188-07-1	Trolox	O=C(O)C2(Oc1c(c(c(O)c(c1CC2)C)C)C)(C)	1.23532	4302.91	5	Class III	1	1	1.0586	0.288336														ND
	474	10222-01-2	2,2-Dibromo-3-nitrilopropionamide	N#CC(C(=O)N)(Br)Br	-0.129526	179.496	3	Class III	1	1	ND	0.220399														ND
	475	91-16-7	1,2-Dimethoxybenzene	O(c1ccccc1(OC))C	0.809297	890.618	4	Class I	3	3	1.23472	1.16504														ND
	476	109021-66-1	N-(8-Benzyl-8-azabicyclo[3.2.1]octan-3-yl)-2,3-dimethoxybenzene-1-carboximidic acid--hydrogen chloride (1/1)	O=C(NC3CC2N(Cc1ccccc1)C(CC2)C3)c4cccc(OC)c4(OC)	-0.451971	134.388	3	Class III	1	1	0.331509	0.07674														ND
	477	1606-67-3	1-Aminopyrene	Nc1ccc2ccc3cccc4ccc1c2c34	0.692746	1070.87	4	Class III	1	1	1.0425	0.849933														ND
	478	13256-07-0	N-Amyl-N-methylnitrosamine	O=NN(C)CCCCC	-0.0351315	120.071	3	Class III	1	1	0.138684	0.299333														ND
	479	137927-73-2	Acetic acid, ((6-phenoxy-4-pyrimidinyl)thio)-, hydrazide	O=C(NN)CSc2ncnc(Oc1ccccc1)c2	-0.0985935	220.196	3	Class III	1	1	0.0374426	0.426132														ND
	480	5284-22-0	2-Heptylphenol	Oc1ccccc1CCCCCCC	1.15569	2752.08	5	Class II	3	2	1.00199	0.984303														ND
	481	937-40-6	N-Nitrosomethylbenzylamine	O=NN(C)Cc1ccccc1	-0.921048	18.0118	2	Class III	1	1	0.605915	0.273229														ND
	482	77-73-6	Dicyclopentadiene	C2=CC3C1C=CC(C1)C3(C2)	0.44175	365.585	4	Class III	1	1	1.39196	1.07833														ND
	483	2303-16-4	Diallate	O=C(N(C(C)C)C(C)C)SCC(=CCl)Cl	0.166779	396.73	4	Class III	1	1	1.00439	0.461926														1.49073
	484	567-47-5	1-Naphthalenesulfonic acid, 2-hydroxy-	O=S(=O)(O)c2c(O)ccc1ccccc12	1.15078	3173.09	5	Class I	3	3	1.32054	1.26882														ND
	485	80834-57-7	6-(3-(4-(3-Methylphenyl)-1-piperazinyl)-1-propenyl)-3,4-dihydrocarbostyril	O=C4Nc3ccc(C=CCN2CCN(c1cccc(c1)C)CC2)cc3CC4	0.141204	500.366	4	Class III	1	1	0.140849	0.122863														ND
	486	89194-77-4	Bisaramil	O=C(OC2C1CN(C)CC2(CN(CC)C1))c3ccc(cc3)Cl	0.0751476	383.815	4	Class III	1	1	0.132631	0.117069														ND
	487	14899-36-6	Dexamethasone palmitate	O=C1C=CC3(C(=C1)CCC2C4CC(C)C(O)(C(=O)COC(=O)CCCCCCCCCCCCCCC)C4(C)(CC(O)C23(F)))(C)	-0.301326	315.22	4	Class III	1	1	-0.493931	-0.406928														ND
	488	14368-24-2	Trocimine	O=C(c1cc(OC)c(OC)c(OC)c1)N2CCCCCCC2	-0.373447	130.087	3	Class III	1	1	-0.291458	0.565077														ND
	489	3692-90-8	3-[(Prop-2-yn-1-yl)oxy]phenyl hydrogen methylcarbonimidate	O=C(Oc1cccc(OCC#C)c1)NC	-0.135819	150.1	3	Class III	1	1	-0.120419	-0.135773		1												ND
	490	30007-47-7	5-Bromo-5-nitro-1,3-dioxane	O=[N+]([O-])C1(COCOC1)Br	0.333836	457.267	4	Class III	1	1	0.306983	0.285737														1.48147
	491	4824-78-6	Bromophos-ethyl	O(c1cc(c(cc1Cl)Br)Cl)P(OCC)(OCC)=S	-0.87715	52.2877	3	Class III	1	1	-0.607085	-0.463592	1													ND
	492	53153-66-5	2-Nonenenitrile, 3-methyl-	N#CC=C(C)CCCCCC	1.05616	1721.28	4	Class III	1	1	0.930835	1.15295														ND
	493	2943-75-1	Triethoxyoctylsilane	O(CC)[Si](OCC)(OCC)CCCCCCCC	1.61946	11511.5	5	Class III	1	1	1.42823	1.15612														ND
	494	21270-24-6	1-{2-(Pentyloxy)-2-[4-(propan-2-yl)phenyl]ethyl}pyridin-1-ium bromide	O(CCCCC)C(c1ccc(cc1)C(C)C)C[n+]2ccccc2	-0.194405	199.711	3	Class III	1	1	0.834222	-0.125691														ND
	495	63938-14-7	Melilotic anhydride	O=C(OC(=O)C=Cc1ccccc1(O))C=Cc2ccccc2(O)	0.687497	1511.06	4	Class I	3	3	0.707157	0.86195														ND
	496	4630-82-4	Methyl cyclohexanecarboxylate	O=C(OC)C1CCCCC1	1.43635	3883.64	5	Class I	3	3	1.49688	1.31482														ND
	497	35691-65-7	1,2-Dibromo-2,4-dicyanobutane	N#CCCC(C#N)(CBr)Br	0.290385	518.988	4	Class III	1	1	0.357086	0.47298														1.43463
	498	1112-77-2	N,N-Diethyl-2-hydroxy-N-methylethan-1-aminium iodide	OCC[N+](C)(CC)CC	1.18022	2002.29	5	Class III	1	1	ND	1.02565														ND
	499	115-31-1	Thanite	N#CSCC(=O)OC1CC2CCC1(C)C2(C)(C)	0.596684	1000.97	4	Class III	1	1	0.513311	0.482674														ND
	500	7533-79-1	Phosphorothioic acid, O-(2,5-dichloro-4-iodophenyl) O,O-diethyl ester	O(c1cc(c(cc1Cl)I)Cl)P(OCC)(OCC)=S	-0.497193	140.377	3	Class III	1	1	-0.250652	-0.451077	1													ND
	501	51356-09-3	Phosphorodithioic acid, O,O-diethyl ester, S-ester with 2-(mercaptomethyl)-6-methyl-3(2H)-pyridazinone	O=C1C=CC(=NN1CSP(OCC)(OCC)=S)C	-0.835397	45.046	2	Class III	1	1	-0.945739	-1.0691	1													ND
	502	89427-18-9	Benzimidazole, 4,6-dichloro-5-methoxy-2-(trifluoromethyl)-	FC(F)(F)c2nc1c(cc(c(OC)c1Cl)Cl)[nH]2	-1.5484	8.06346	2	Class III	1	1	-1.24035	-1.04538			1											ND
	503	76-90-4	Mepenzolate bromide	O=C(OC1CCC[N+](C)(C)C1)C(O)(c2ccccc2)c3ccccc3	0.248076	602.715	4	Class III	1	1	1.14648	0.544623														ND
	504	4553-62-2	2-Methylpentanedinitrile	N#CCCC(C#N)C	0.196749	170.114	3	Class III	1	1	0.533494	0.420771														ND
	505	91503-79-6	Flurbiprofen axetil	O=C(OC(OC(=O)C(c1ccc(c(F)c1)c2ccccc2)C)C)C	-0.699137	66.0446	3	Class III	1	1	-0.436231	0.545488														ND
	506	67747-09-5	Prochloraz	O=C(n1cncc1)N(CCOc2c(cc(cc2Cl)Cl)Cl)CCC	0.630053	1606.97	4	Class III	1	1	0.646637	0.362439														1.48246
	507	14617-95-9	Butyric acid, p-methoxyphenyl ester	O=C(Oc1ccc(OC)cc1)CCC	1.24347	3402.32	5	Class I	3	3	1.204	1.15821														ND
	508	311-44-4	Phosphoric acid, bis(2-chloroethyl) p-nitrophenyl ester	O=[N+]([O-])c1ccc(OP(=O)(OCCCl)OCCCl)cc1	-0.967064	37.1194	2	Class III	1	1	-0.798443	-0.672043	1													ND
	509	51356-11-7	Phosphorothioic acid, O,O-diethyl ester, S-ester with 2-(mercaptomethyl)-6-methyl-3(2H)-pyridazinone	O=C1C=CC(=NN1CSP(=O)(OCC)OCC)C	-1.65257	6.50506	2	Class III	1	1	-1.5273	-1.42484	1													ND
	510	119-64-2	Tetralin	c1ccc2c(c1)CCCC2	1.33548	2862.34	5	Class III	1	1	1.51518	1.325														ND
	511	51-50-3	Dibenamine	c1ccc(cc1)CN(Cc2ccccc2)CCCl	0.966722	2406.12	5	Class III	1	1	0.818103	0.225779														ND
	512	21270-09-7	1-(2-Bromo-1-butoxyethyl)-4-cyclopentylbenzene	O(CCCC)C(c1ccc(cc1)C2CCCC2)CBr	-0.112751	250.906	3	Class III	1	1	-0.113983	0.00362813														ND
	513	39718-89-3	Alminoprofen	O=C(O)C(c1ccc(cc1)NCC(=C)C)C	0.399669	550.387	4	Class III	1	1	0.360146	0.385617														ND
	514	50782-69-9	VX	O=P(OCC)(C)SCCN(C(C)C)C(C)C	-4.34756	0.0120101	1	Class III	1	1	-2.26876	-1.05736	1													ND
	515	3070-19-7	Ethyl chlorthion	O=[N+]([O-])c1ccc(OP(OCC)(OCC)=S)cc1Cl	-0.812905	50.1095	3	Class III	1	1	-1.05449	-0.970134	1													ND
	516	123277-32-7	Propanoic acid, 2,2-dimethyl-, 6-chloro-2-methyl-3-((2-pyridinylamino)carbonyl)-2H-thieno(2,3-e)-1,2-thiazin-4-yl ester, S,S-dioxide	O=C(OC2=C(C(=O)Nc1ncccc1)N(C)S(=O)(=O)c3cc(Cl)sc23)C(C)(C)C	-1.26711	24.6486	2	Class III	1	1	-1.00734	0.262836														ND
	517	2588-05-8	Phorate oxon sulfoxide	O=S(CC)CSP(=O)(OCC)OCC	-2.41502	1.00108	1	Class III	1	1	-2.32559	-1.72274	1													ND
	518	327-98-0	Trichloronat	O(c1cc(c(cc1Cl)Cl)Cl)P(OCC)(CC)=S	-1.34496	15.0751	2	Class III	1	1	-1.31398	-0.794179	1													ND
	519	6837-24-7	1-Cyclohexylpyrrolidin-2-one	O=C1N(CCC1)C2CCCCC2	0.345145	370.259	4	Class III	1	1	0.396681	0.696714														ND
	520	116-52-9	Dichloralurea	O=C(NC(O)C(Cl)(Cl)Cl)NC(O)C(Cl)(Cl)Cl	1.25982	6454.21	5	Class III	1	1	1.27671	0.354336														ND
	521	27007-85-8	Spiclomazine hydrochloride	O=C5NC4(CCN(CCCN3c1ccccc1Sc2ccc(cc23)Cl)CC4)SC5	0.897565	3523.12	5	Class III	1	1	-0.0197594	0.191916														ND
	522	4457-71-0	3-Methyl-1,5-pentanediol	OCCC(C)CCO	1.81896	7788.92	5	Class I	3	3	ND	1.31479														ND
	523	10078-25-8	2-Chloro-10-{3-[4-(2-hydroxyethyl)piperazin-1-yl]propyl}-5lambda~4~-phenothiazin-5(10H)-one	O=S3c1ccccc1N(c2cc(ccc23)Cl)CCCN4CCN(CCO)CC4	0.377637	1001.97	4	Class III	1	1	0.362143	0.170736														ND
	524	321-14-2	Benzoic acid, 5-chloro-2-hydroxy-	O=C(O)c1cc(ccc1(O))Cl	0.16243	250.833	3	Class III	1	1	0.36951	0.804339														ND
	525	146-04-3	Oosponol	O=C1OC=C(C(=O)CO)c2cccc(O)c12	0.055444	250.16	3	Class III	1	1	0.417381	0.880346														ND
	526	57524-15-9	Tolonidine nitrate	N2=C(Nc1ccc(cc1Cl)C)NCC2	0.188572	323.682	4	Class III	1	1	0.29603	0.0500612														ND
	527	74550-96-2	Guanidine, (4,5-dipropyl-2-oxazolyl)-, monohydrochloride	N(c1nc(c(o1)CCC)CCC)=C(N)N	0.909875	1708.69	4	Class III	1	1	ND	0.327344														ND
	528	526-18-1	Osalmid	O=C(Nc1ccc(O)cc1)c2ccccc2(O)	1.46623	6706.6	5	Class III	1	1	1.41699	0.781108														ND
	529	85095-77-8	1,1'-(3,4-Dihydro-1H-1,5-benzodiazepine-1,5(2H)-diyl)bis(3-chloropropan-2-ol)	OC(CN2c1ccccc1N(CCC2)CC(O)CCl)CCl	0.353785	752.591	4	Class III	1	1	0.298417	0.34493														ND
	530	90932-92-6	2-[[2-[4-(4-Chlorobenzoyl)phenoxy]-2-methylpropanoyl]amino]ethanesulfonate	O=C(c1ccc(OC(C(=O)NCCS(=O)(=O)O)(C)C)cc1)c2ccc(cc2)Cl	0.672787	2004.83	5	Class III	1	1	0.6128	0.73213														ND
	531	6452-87-5	(1,1'-Biphenyl)-4-ol, 3-(4-morpholinylmethyl)-	Oc1ccc(cc1CN2CCOCC2)c3ccccc3	-1.03204	25.0182	2	Class III	1	1	-1.03411	-0.0978867														ND
	532	13593-08-3	Quinalphos-methyl	n1cc(nc2ccccc12)OP(OC)(OC)=S	0.522842	900.741	4	Class III	1	1	0.0888373	-0.226702	1													ND
	533	111-11-5	Methyl octanoate	O=C(OC)CCCCCCC	1.80444	10086.8	5	Class I	3	3	1.37664	1.67402														ND
	534	39236-85-6	6-Hexyl-m-cresol	Oc1cc(ccc1CCCCCC)C	1.07808	2301.74	5	Class II	3	2	0.932686	1.029														ND
	535	1218-34-4	L-Tryptophan, N-acetyl-	O=C(O)C(NC(=O)C)Cc2c[nH]c1ccccc12	1.78498	15009.8	5	Class III	1	1	1.57588	0.560654														ND
	536	28213-87-8, 951-42-8	Tranid	N#CC2CC1CC2(C(=NOC(=O)NC)C1Cl)	-1.002	24.0564	2	Class III	1	1	-1.0604	-0.551407		1												ND
	537	78168-93-1	1,3,5-Triazine-2,4(1H,3H)-dione, 1-amino-3-(2,2-dimethylpropyl)-6-(ethylthio)-	O=C1N=C(N(N)C(=O)N1CC(C)(C)C)SCC	1.13225	3503.06	5	Class III	1	1	1.09295	0.261902														ND
	538	23282-20-4	Nivalenol	O=C3C(=CC4OC2C(O)C(O)C(C)(C12(OC1))C4(CO)(C3(O)))C	-1.20429	19.5121	2	Class III	1	1	-1.1359	-0.301818											1			ND
	539	91-66-7	N,N-Diethylaniline	c1ccc(cc1)N(CC)CC	0.71967	782.59	4	Class III	1	1	0.910768	0.861535														ND
	540	54-91-1	Pipobroman	O=C(N1CCN(C(=O)CCBr)CC1)CCBr	-0.206529	221.303	3	Class III	1	1	-0.202418	0.528946														ND
	541	24279-91-2	Carboquone	O=C(OCC(OC)C=1C(=O)C(=C(C(=O)C=1N2CC2)C)N3CC3)N	-1.07052	27.3166	2	Class III	1	1	-0.0814537	0.420947		1												ND
	542	577-11-7	Docusate sodium	O=C(OCC(CC)CCCC)CC(C(=O)OCC(CC)CCCC)S(=O)(=O)O	0.630175	1803.36	4	Class I	3	3	0.366505	0.65037														1.48786
	543	64037-07-6	Benzoxazole, 2-amino-5-bromo-	n1c(oc2ccc(cc12)Br)N	0.673749	1005.06	4	Class III	1	1	0.633333	0.409134														ND
	544	671-04-5	Carbanolate	O=C(Oc1cc(c(cc1Cl)C)C)NC	-0.851372	30.0852	2	Class III	1	1	-0.56369	-0.205113		1												ND
	545	5986-38-9	2,6-Dimethyl-5,7-octadien-2-ol	OC(C)(C)CCC=C(C=C)C	1.04255	1701.25	4	Class III	1	1	1.15591	1.21935														ND
	546	39515-51-0	3-Phenoxybenzaldehyde	O=Cc2cccc(Oc1ccccc1)c2	0.790257	1222.92	4	Class III	1	1	0.92195	1.04729														ND
	547	78-19-3	3,9-Divinyl-2,4,8,10-tetraoxaspiro[5.5]undecane	O1CC2(COC1C=C)(COC(OC2)C=C)	1.18533	3252.1	5	Class III	1	1	0.64672	0.993547														ND
	548	85-27-8	4-(1-Phenylethyl)benzene-1,3-diol	Oc1ccc(c(O)c1)C(c2ccccc2)C	0.368355	500.375	4	Class III	1	1	1.19702	0.919548														ND
	549	1761-71-3	4,4'-Diaminodicyclohexylmethane	NC1CCC(CC1)CC2CCC(N)CC2	0.221416	350.249	4	Class III	1	1	0.549806	0.416214														ND
	550	88-82-4	2,3,5-Triiodobenzoic acid	O=C(O)c1cc(cc(c1I)I)I	0.211358	813.137	4	Class III	1	1	0.77067	0.398454														ND
	551	104907-80-4	Pyrazole-4-carboxylic acid, 5-(3,4-dihydro-4-oxoquinazolin-3-yl)-1-methyl-, ethyl ester	O=C(OCC)c1cnn(c1N3C=Nc2ccccc2C3(=O))C	0.771141	1761.12	4	Class III	1	1	0.886331	0.689186														ND
	552	32061-14-6	2,3-Dimethyl-4-((p-methoxybenzylidene)amino)-1-phenyl-3-pyrazolin-5-one	O=C2C(N=Cc1ccc(OC)cc1)=C(N(N2c3ccccc3)C)C	1.4933	10007	5	Class III	1	1	0.524091	0.809472														ND
	553	95-29-4	2-Benzothiazolesulfenamide, N,N-bis(1-methylethyl)-	n2c1ccccc1sc2SN(C(C)C)C(C)C	1.29097	5206.52	5	Class III	1	1	1.29164	0.590489														ND
	554	60634-63-1	1-Chloro-3-phenylpropan-2-yl hydrogen carbonimidate	O=C(OC(Cc1ccccc1)CCl)N	0.361703	491.392	4	Class III	1	1	0.174726	0.61061		1												ND
	555	89-80-5	dl-Menthone	O=C1CC(C)CCC1C(C)C	0.511067	500.367	4	Class II	3	2	1.2504	1.20718														ND
	556	15687-27-1	Ibuprofen	O=C(O)C(c1ccc(cc1)CC(C)C)C	0.489314	636.464	4	Class I	3	3	0.821447	0.841463														ND
	557	55837-29-1	Tiropramide	O=C(NC(C(=O)N(CCC)CCC)Cc1ccc(OCCN(CC)CC)cc1)c2ccccc2	0.23348	800.562	4	Class III	1	1	0.313106	0.281897														ND
	558	545-06-2	Trichloroacetonitrile	N#CC(Cl)(Cl)Cl	0.242879	252.584	3	Class III	1	1	0.331186	0.170988														ND
	559	534-52-1	2-Methyl-4,6-dinitrophenol	O=[N+]([O-])c1cc(c(O)c(c1)C)[N+](=O)[O-]	-1.45163	7.00372	2	Class III	1	1	-0.617804	-0.16631														1.62788
	560	4658-28-0	Aziprotryne	N=[N+]=Nc1nc(nc(n1)SC)NC(C)C	1.20203	3603.1	5	Class III	1	1	ND	0.385038														1.49541
	561	1134-47-0	Baclofen	O=C(O)CC(c1ccc(cc1)Cl)CN	-0.167125	145.412	3	Class III	1	1	-0.0413703	0.66391														ND
	562	8006-39-1, 98-55-5	alpha-Terpineol	OC(C)(C)C1CC=C(C)CC1	1.446	4307.47	5	Class III	1	1	1.20462	1.06156														ND
	563	6921-27-3	2-Propynyl ether	C#CCOCC#C	0.758268	539.397	4	Class III	1	1	1.12136	0.649008														ND
	564	1420-06-0	Trifenmorph	O1CCN(CC1)C(c2ccccc2)(c3ccccc3)c4ccccc4	-0.598353	83.0648	3	Class III	1	1	0.00776984	0.191017														ND
	565	24902-02-1	Propyl 2,3-dihydro-1,4-benzodioxine-2-carboxylate	O=C(OCCC)C1Oc2ccccc2(OC1)	1.52563	7454.96	5	Class III	1	1	1.0527	0.803393														ND
	566	3006-93-7	N,N'-1,3-Phenylenedimaleimide	O=C1C=CC(=O)N1c2cccc(c2)N3C(=O)C=CC3(=O)	0.708507	1370.9	4	Class III	1	1	1.08319	0.770089														1.1228
	567	886-74-8	Chlorphenesin carbamate	O=C(OCC(O)COc1ccc(cc1)Cl)N	0.482326	745.866	4	Class III	1	1	0.535387	0.612425		1												ND
	568	2499-58-3	Heptyl acrylate	O=C(OCCCCCCC)C=C	1.42243	4503.13	5	Class III	1	1	1.49772	1.22458														ND
	569	66841-25-6	Tralomethrin	N#CC(OC(=O)C1C(C(C(Br)(Br)Br)Br)C1(C)(C))c3cccc(Oc2ccccc2)c3	-0.824441	99.6288	3	Class III	1	1	-0.238681	-0.466598														ND
	570	91161-71-6	Terbinafine	C(#CC(C)(C)C)C=CCN(C)Cc2cccc1ccccc12	1.13787	4003.18	5	Class III	1	1	0.909401	0.194074														1.17919
	571	52963-63-0	1-Butyl-2-[ethoxy(phenyl)methyl]-5-methyl-1,4,5,6-tetrahydropyrimidine	N1=C(N(CCCC)CC(C)C1)C(OCC)c2ccccc2	0.482284	875.631	4	Class III	1	1	0.280354	-0.115285														ND
	572	13361-53-0	Acetic acid, cyano-, hexyl ester	N#CCC(=O)OCCCCCC	1.58072	6444.22	5	Class III	1	1	1.58623	1.06689														ND
	573	64604-91-7	Benzenepropanamide, N-(2-aminoethyl)-3,5-bis(1,1-dimethylethyl)-4-hydroxy-	O=C(NCCN)CCc1cc(c(O)c(c1)C(C)(C)C)C(C)(C)C	0.68764	1561.09	4	Class III	1	1	1.05706	0.306059														ND
	574	15647-08-2	2-Ethylhexyl diphenyl phosphite	O(c1ccccc1)P(Oc2ccccc2)OCC(CC)CCCC	1.04504	3842.55	5	Class III	1	1	0.668973	0.989419														ND
	575	59-97-2	Tolazoline hydrochloride	N1=C(NCC1)Cc2ccccc2	0.786755	980.53	4	Class III	1	1	-0.169848	0.359497														ND
	576	94-04-2	Ethenyl 2-ethylhexanoate	O=C(OC=C)C(CC)CCCC	1.40167	4292.98	5	Class I	3	3	0.914943	1.3666														ND
	577	1553-36-2	SRI-5	O=C(NCCCCCCCCNC(=O)CN1CC1)CN2CC2	-0.139511	225.144	3	Class III	1	1	-0.149775	0.567077														ND
	578	119-12-0	Pyridaphenthion	O=C1C=CC(=NN1c2ccccc2)OP(OCC)(OCC)=S	0.0958043	424.337	4	Class III	1	1	0.07295	-0.553673	1													ND
	579	67306-00-7	Fenpropidin	c1cc(ccc1CC(C)CN2CCCCC2)C(C)(C)C	0.723915	1448.11	4	Class III	1	1	0.730249	0.328742														ND
	580	13256-21-8	N-Nitrosomethylaminosulfolane	O=NN(C)C1CCS(=O)(=O)C1	0.624541	750.707	4	Class III	1	1	0.75828	0.37034														ND
	581	62037-80-3	Ammonium perfluoro-2-methyl-3-oxahexanoate	O=C(O)C(F)(OC(F)(F)C(F)(F)C(F)(F)F)C(F)(F)F	0.701447	1659.7	4	Class III	1	1	0.314396	0.479811														ND
	582	36322-90-4	Piroxicam	O=C(Nc1ncccc1)C3=C(O)c2ccccc2S(=O)(=O)N3C	-0.185456	216.185	3	Class III	1	1	0.339791	0.300431														ND
	583	60-99-1	Levomethotrimeprazine	O(c1ccc3c(c1)N(c2ccccc2S3)CC(C)CN(C)C)C	0.525306	1101.04	4	Class III	1	1	0.407326	0.263975														ND
	584	10268-78-7	1,3-Bisacetamidobenzene	O=C(Nc1cccc(c1)NC(=O)C)C	1.74588	10706.9	5	Class III	1	1	1.40543	0.781838														ND
	585	512-16-3	Cyclohexaneacetic acid, .alpha.-ethyl-1-hydroxy-	O=C(O)C(CC)C1(O)(CCCCC1)	1.41324	4823.17	5	Class III	1	1	1.40323	0.798641														ND
	586	764-41-0	1,4-Dichloro-2-butene	C(=CCCl)CCl	-0.143978	89.726	3	Class III	1	1	0.213323	0.185201														ND
	587	134098-61-6	Fenpyroximate	O=C(OC(C)(C)C)c1ccc(cc1)CON=Cc3c(nn(c3(Oc2ccccc2))C)C	-0.235322	245.168	3	Class III	1	1	-0.0543216	0.430937														ND
	588	148-87-8	3-[Ethyl(phenyl)amino]propanenitrile	N#CCCN(c1ccccc1)CC	1.44401	4843.51	5	Class III	1	1	1.35674	0.797232														ND
	589	3347-30-6	Phosphorotrithioic acid, O,S,S-triethyl ester	O(CC)P(=S)(SCC)SCC	1.18234	3505.31	5	Class III	1	1	0.285216	-0.992402	1													ND
	590	129-03-3	Cyproheptadine	c1ccc3c(c1)C=Cc2ccccc2C3=C4CCN(C)CC4	0.0116869	295.237	3	Class III	1	1	0.217072	0.033101														ND
	591	553-27-5	Aniline mustard	c1ccc(cc1)N(CCCl)CCCl	0.0418531	240.19	3	Class III	1	1	0.147863	0.269527														ND
	592	123252-98-2	Butanedioic acid, 6-chloro-2-methyl-3-((2-pyridinylamino)carbonyl)-2H-thieno(2,3-e)-1,2-thiazin-4-yl methyl ester, S,S-dioxide	O=C(OC2=C(C(=O)Nc1ncccc1)N(C)S(=O)(=O)c3cc(Cl)sc23)CCC(=O)OC	-1.81011	7.52405	2	Class III	1	1	-0.708206	0.365321														ND
	593	80834-71-5	2(1H)-Quinolinone, 3,4-dihydro-6-(1-oxo-3-(4-(phenylmethyl)-1-piperidinyl)propyl)-	O=C2Nc1ccc(cc1CC2)C(=O)CCN4CCC(Cc3ccccc3)CC4	0.123534	500.367	4	Class III	1	1	0.123266	0.0382051														ND
	594	133-49-3	Pentachlorobenzenethiol	c1(c(c(c(c(c1Cl)Cl)S)Cl)Cl)Cl	1.62866	12009.6	5	Class III	1	1	ND	-0.108091														ND
	595	89427-47-4	Benzimidazole, 4,7-dichloro-5,6-dimethoxy-2-(trifluoromethyl)-	FC(F)(F)c1nc2c([nH]1)c(c(OC)c(OC)c2Cl)Cl	-0.496907	100.348	3	Class III	1	1	-0.686374	-0.688804			1											ND
	596	15862-11-0	N-Nitrosophenacetin	O=NN(C(=O)C)c1ccc(OCC)cc1	-0.996021	21.013	2	Class III	1	1	0.0658372	0.692123														ND
	597	886-50-0	Terbutryn	n1c(nc(nc1NC(C)(C)C)SC)NCC	0.928431	2046.86	5	Class III	1	1	0.938895	0.679909														1.44324
	598	25506-00-7	Isoxazolo(3,4-d)pyridazin-7(6H)-one, 3,6-dimethyl-4-phenyl-	O=C2c1noc(c1C(=NN2C)c3ccccc3)C	0.61783	1000.66	4	Class III	1	1	0.617437	0.513994														ND
	599	56581-45-4	2,8,9-Trioxa-5-aza-1-silabicyclo(3.3.3)undecane, 1-(m-chlorophenyl)-	O1CCN2CCO[Si]1(OCC2)c3cccc(c3)Cl	-1.25354	15.9413	2	Class III	1	1	-1.16359	-0.159971														ND
	600	72214-01-8	2-Ethylhexyl hydrogen sulfate	O=S(=O)(O)OCC(CC)CCCC	1.29301	4128.9	5	Class III	1	1	0.82929	0.958108														ND
	601	79-01-6	Trichloroethylene	C(=C(Cl)Cl)Cl	1.57831	4975.81	5	Class III	1	1	1.05614	0.532686														ND
	602	56-23-5	Carbon tetrachloride	C(Cl)(Cl)(Cl)Cl	1.18958	2380.14	5	Class III	1	1	1.22628	0.810678														ND
	603	439-14-5	Diazepam	O=C1N(c3ccc(cc3(C(=NC1)c2ccccc2))Cl)C	-0.0572285	249.586	3	Class III	1	1	0.855604	0.657067														ND
	604	438-60-8	Protriptyline	c1ccc3c(c1)C=Cc2ccccc2C3CCCNC	-0.0400208	240.191	3	Class III	1	1	0.0417487	0.145193														ND
	605	14260-40-3	Acetamide, N-(4-(((methylamino)carbonyl)oxy)phenyl)-	O=C(Oc1ccc(cc1)NC(=O)C)NC	0.58158	794.493	4	Class III	1	1	0.334339	0.537725		1												ND
	606	3730-54-9	Ethyl 2-(diethoxyphosphoryl)-3-oxobutanoate	O=C(OCC)C(C(=O)C)P(=O)(OCC)OCC	-0.179519	176.09	3	Class III	1	1	ND	-0.573915	1													ND
	607	180793-95-7	Benzamide, N-(5-(2-(10H-phenothiazin-10-yl)ethyl)-1,3,4-thiodiazol-2-yl)-	O=C(Nc4nnc(CCN3c1ccccc1Sc2ccccc23)s4)c5ccccc5	0.874968	3228.4	5	Class III	1	1	0.578214	0.484006														ND
	608	106-50-3	1,4-Benzenediamine	Nc1ccc(N)cc1	-0.13061	80.0535	3	Class III	1	1	0.119294	0.389424														ND
	609	56235-95-1	N-Ethoxy-N-ethylnitrous amide	O=NN(OCC)CC	0.927845	1000.51	4	Class III	1	1	0.939184	0.596093														ND
	610	64318-79-2	Gemeprost	O=C(OC)C=CCCCCC1C(=O)CC(O)C1(C=CC(O)C(C)(C)CCCC)	-0.843747	56.5391	3	Class II	3	2	-0.337443	0.105015														ND
	611	59-49-4	2-Benzoxazolinone	O=C1Oc2ccccc2(N1)	0.714661	700.456	4	Class III	1	1	0.703701	0.775793														ND
	612	4224-62-8	6-Chlorohexanoic acid	O=C(O)CCCCCCl	1.31233	3091.46	5	Class III	1	1	1.20355	0.946901														ND
	613	69-72-7	Salicylic acid	O=C(O)c1ccccc1(O)	0.809899	891.576	4	Class I	3	3	0.497607	1.05788														ND
	614	85-68-7	Benzyl butyl phthalate	O=C(OCc1ccccc1)c2ccccc2(C(=O)OCCCC)	0.873012	2331.67	5	Class I	3	3	1.72534	1.12853														1.27266
	615	42018-31-5	Acetophenone, 4'-carbazoylmethoxy-	O=C(NN)COc1ccc(cc1)C(=O)C	0.941831	1821.13	4	Class III	1	1	0.884511	0.676058														ND
	616	112-14-1	Octyl acetate	O=C(OCCCCCCCC)C	1.24122	3002.07	5	Class I	3	3	1.25806	1.93795														ND
	617	3415-60-9	1-Propanol, 3,3'-(phenylimino)di-, dimethanesulfonate (ester), hydrochloride	O=S(=O)(OCCCN(c1ccccc1)CCCOS(=O)(=O)C)C	-1.02344	34.6264	2	Class I	3	3	0.924864	0.26274														ND
	618	38194-50-2	Sulindac	O=C(O)CC=2c3cc(F)ccc3(C(=Cc1ccc(cc1)S(=O)C)C=2C)	-0.129954	264.239	3	Class III	1	1	-0.153758	0.339737														ND
	619	127-21-9	2-Propanone, 1,3-dichloro-1,1,3,3-tetrafluoro-	O=C(C(F)(F)Cl)C(F)(F)Cl	-0.511174	61.3097	3	Class III	1	1	-0.0407578	0.419286														ND
	620	1331-11-9	3-Ethoxypropanoic acid	O=C(O)CCOCC	1.60913	4802.76	5	Class I	3	3	1.32003	1.52156														ND
	621	144-83-2	Sulfapyridine	O=S(=O)(Nc1ncccc1)c2ccc(N)cc2	1.80236	15814.7	5	Class III	1	1	1.41678	0.698839														ND
	622	5036-48-6	1H-Imidazole-1-propanamine	n1ccn(c1)CCCN	1.15318	1781.09	4	Class III	1	1	0.271383	0.806891														ND
	623	25057-89-0	Bentazone	O=C1c2ccccc2(NS(=O)(=O)N1C(C)C)	0.661079	1101.02	4	Class III	1	1	0.668084	0.645258														ND
	624	106-32-1	Ethyl octanoate	O=C(OCC)CCCCCCC	2.17841	25977.9	5	Class I	3	3	1.26068	1.52896														ND
	625	88-12-0	N-Vinyl-2-pyrrolidone	O=C1N(C=C)CCC1	0.96386	1022.68	4	Class III	1	1	1.06533	1.0102														ND
	626	60764-83-2	Methanethiol, triethoxysilyl-	O(CC)[Si](OCC)(OCC)CS	1.08417	2553.55	5	Class III	1	1	1.01577	1.00671														ND
	627	63815-58-7	Phosphoramidothioic acid, (ethyl(2-hydroxyethyl)-thiocarbamoyl)-, O,O-dimethyl ester	OCCN(C(NP(OC)(OC)=S)=S)CC	-1.20419	17.0177	2	Class III	1	1	-1.17288	-0.899055	1													ND
	628	540-18-1	Pentyl butyrate	O=C(OCCCCC)CCC	1.8877	12218.3	5	Class I	3	3	1.83223	1.75791														-3.98318
	629	13292-46-1	Rifampicin	O=C(OC3C(C)C(OC)C=COC1(Oc4c(C1(=O))c5c(O)c(C=NN2CCN(C)CC2)c(NC(=O)C(=CC=CC(C)C(O)C(C)C(O)C3(C))C)c(O)c5(c(O)c4C))C)C	0.0391567	900.585	4	Class III	1	1	0.353729	-0.47619														0.300224
	630	112839-32-4	Furconazole-cis	FC(F)(F)COC3OC(c1ccc(cc1Cl)Cl)(Cn2ncnc2)CC3	0.0565698	451.311	4	Class III	1	1	0.020002	0.396118														ND
	631	89427-07-6	Benzimidazole-6-carbonitrile, 4-chloro-2-(trifluoromethyl)-	N#Cc2cc1[nH]c(nc1c(c2)Cl)C(F)(F)F	-2.00895	2.40579	1	Class III	1	1	-1.84121	-1.14094			1											ND
	632	3056-17-5	Stavudine	O=C1NC(=O)N(C=C1C)C2OC(C=C2)CO	1.25166	4002.38	5	Class III	1	1	0.82034	0.702397														ND
	633	103-09-3	2-Ethylhexyl acetate	O=C(OCC(CC)CCCC)C	1.24122	3002.07	5	Class I	3	3	1.2564	1.57039														ND
	634	2489-77-2	1,1,3-Trimethyl-2-thiourea	N(C(N(C)C)=S)C	0.427597	316.387	4	Class III	1	1	0.349498	0.534288														1.27815
	635	101670-75-1	2,2-Diethyl-1,2-oxazolidin-2-ium chloride	O1CCC[N+]1(CC)CC	-0.0416349	118.305	3	Class III	1	1	ND	0.18329														ND
	636	133-10-8	Sodium 4-aminosalicylate	O=C(O)c1ccc(N)cc1(O)	1.6575	6959.4	5	Class III	1	1	1.54513	1.22385														ND
	637	3813-05-6	Benazolin	O=C(O)CN2C(=O)Sc1cccc(c12)Cl	1.09156	3008.54	5	Class III	1	1	1.04183	0.576528														ND
	638	17455-23-1	Tetracosahydrodibenzo[b,n][1,4,7,10,13,16,19,22]octaoxacyclotetracosine	O1CCOCCOC3CCCCC3(OCCOCCOCCOC2CCCCC2(OCC1))	-0.787983	75.0485	3	Class III	1	1	-0.572686	0.125585														ND
	639	74-31-7	N,N'-Diphenyl-p-phenylenediamine	c1ccc(cc1)Nc2ccc(cc2)Nc3ccccc3	0.959556	2371.84	5	Class III	1	1	0.955165	0.767704														1.16331
	640	88-85-7	Dinoseb	O=[N+]([O-])c1cc(c(O)c(c1)C(C)CC)[N+](=O)[O-]	-0.982406	25.0144	2	Class III	1	1	-0.724406	-0.361873														1.46565
	641	1114-71-2	Pebulate	O=C(N(CC)CCCC)SCCC	0.656476	921.955	4	Class III	1	1	0.687452	0.759116														1.36401
	642	117666-90-7	Cinnamic acid, 3-methoxy-4-propoxy-, ethyl ester	O=C(OCC)C=Cc1ccc(OCCC)c(OC)c1	0.568511	978.67	4	Class II	3	2	1.23653	0.858866														ND
	643	16195-77-0	Methyl alpha-eleostearate	O=C(OC)CCCCCCCC=CC=CC=CCCCC	1.23332	5004.69	5	Class I	3	3	1.68021	1.17067														ND
	644	59729-31-6	Lorcainide	O=C(N(c1ccc(cc1)Cl)C2CCN(CC2)C(C)C)Cc3ccccc3	0.0281827	395.784	4	Class III	1	1	0.211018	0.0458571														ND
	645	74037-49-3	Pyridine, 3,3'-dithiodimethylenedi-, dihydrochloride	n1cccc(c1)CSSCc2cnccc2	0.827292	1668.73	4	Class III	1	1	0.80726	0.562237														ND
	646	5728-52-9	Felbinac	O=C(O)Cc1ccc(cc1)c2ccccc2	-0.111664	164.124	3	Class III	1	1	0.226639	0.85584														ND
	647	542-56-3	Isobutyl nitrite	O=NOCC(C)C	0.59968	410.225	4	Class III	1	1	ND	0.422674														ND
	648	32588-54-8	2-(2-Methylbutan-2-yl)anthracene-9,10-dione	O=C1c3ccccc3(C(=O)c2cc(ccc12)C(C)(C)CC)	0.759871	1601.23	4	Class III	1	1	0.616856	0.824816														ND
	649	54941-75-2	Benzophenone, 4'-chloro-2-(2-imidazol-2-yl)-	O=C(c1ccc(cc1)Cl)c3ccccc3(c2ncc[nH]2)	0.327816	601.421	4	Class III	1	1	0.439301	0.571158														ND
	650	14052-77-8	1-Pyrrolidinecarbothioic acid, (5-nitrofurfurylidene)hydrazide	O=[N+]([O-])c2oc(C=NNC(N1CCCC1)=S)cc2	0.446824	750.641	4	Class III	1	1	0.458196	0.421879														ND
	651	2667-40-5	Phosphoric acid, 2,2-bis(ethylthio)ethenyl diethyl ester (9CI)	O=P(OC=C(SCC)SCC)(OCC)OCC	-1.30112	15.0157	2	Class III	1	1	-1.45114	-1.16421	1													ND
	652	77599-17-8	Panomifene	FC(F)(F)C(c1ccccc1)=C(c2ccccc2)c3ccc(OCCNCCO)cc3	0.515521	1400.93	4	Class III	1	1	0.592727	0.225064														ND
	653	4362-44-1	4-(Chloromethyl)-2-(trichloromethyl)-1,3-dioxolane	O1CC(OC1C(Cl)(Cl)Cl)CCl	0.623583	1008.41	4	Class III	1	1	0.633971	0.311703														ND
	654	64058-87-3	Ethoxy(phenyl)-N-propylethanimidamide	N(=C(N)C(OCC)c1ccccc1)CCC	0.381542	530.369	4	Class III	1	1	0.445398	0.223303														ND
	655	4164-28-7	Dimethylnitramine	O=[N+]([O-])N(C)C	1.08496	1095.47	4	Class III	1	1	0.865162	0.230236														ND
	656	106-91-2	Glycidyl methacrylate	O=C(OCC1OC1)C(=C)C	0.309917	290.182	3	Class III	1	1	ND	1.19288														ND
	657	36085-73-1	Talipexole dihydrochloride	n1c(N)sc2c1CCN(CC=C)CC2	0.156518	300.131	4	Class III	1	1	ND	0.307696														ND
	658	17751-74-5	1-[2-(4-Cyclohexylphenyl)-2-(pentyloxy)ethyl]pyridin-1-ium bromide	O(CCCCC)C(c1ccc(cc1)C2CCCCC2)C[n+]3ccccc3	-0.236721	204.399	3	Class III	1	1	0.793229	-0.231869														ND
	659	115-77-5	Pentaerythritol	OCC(CO)(CO)CO	2.15626	19510.4	5	Class I	3	3	1.87189	1.56092														ND
	660	99-63-8	1,3-Benzenedicarbonyl dichloride	O=C(c1cccc(c1)C(=O)Cl)Cl	1.03716	2211.58	5	Class III	1	1	1.09136	1.01761														ND
	661	120-71-8	2-Methoxy-5-methylaniline	O(c1ccc(cc1(N))C)C	1.02438	1451	4	Class III	1	1	1.02854	0.697501														ND
	662	4988-64-1, 574-25-4	Thioinosine	OCC3OC(n2cnc1c2(ncnc1S))C(O)C3(O)	0.501	901.083	4	Class III	1	1	0.583628	0.242892														ND
	663	13256-06-9	Dipentylnitrosamine	O=NN(CCCCC)CCCCC	0.973121	1751.14	4	Class III	1	1	0.978897	0.765938														ND
	664	115-93-5	Cythioate	O=S(=O)(N)c1ccc(OP(OC)(OC)=S)cc1	-0.268621	160.161	3	Class III	1	1	-0.154702	-0.469553	1													ND
	665	3942-71-0	Carbamic acid, methyl-, thymyl ester	O=C(Oc1cc(ccc1C(C)C)C)NC	0.382736	500.345	4	Class I	3	3	0.174455	-0.321057		1												ND
	666	15687-18-0	Fenpentadiol	OC(c1ccc(cc1)Cl)(C)CC(O)(C)C	0.698795	1143.12	4	Class III	1	1	0.846132	0.801356														ND
	667	116-17-6	Tripropan-2-yl phosphite	O(C(C)C)P(OC(C)C)OC(C)C	-0.0956033	167.09	3	Class III	1	1	0.0905782	0.219221														ND
	668	3758-54-1	N-(2-Hydroxyethyl)-N,N-dimethyl-3-(octadecanoylamino)propan-1-aminium dihydrogen phosphate	O=C(NCCC[N+](C)(C)CCO)CCCCCCCCCCCCCCCCC	1.20059	6565.66	5	Class III	1	1	0.639316	0.214646														ND
	669	135410-20-7	Acetamiprid	N#CN=C(N(C)Cc1cnc(cc1)Cl)C	-0.182132	146.399	3	Class III	1	1	0.61378	0.444244														ND
	670	6609-36-5	Benzimidazole, 6-bromo-4-nitro-2-(trifluoromethyl)-	O=[N+]([O-])c2cc(cc1[nH]c(nc12)C(F)(F)F)Br	-2.39855	1.23836	1	Class III	1	1	-1.28593	-1.42994			1											ND
	671	52334-99-3	Propanamide, 3-mercapto-N-methyl-	O=C(NC)CCS	0.787628	730.886	4	Class III	1	1	0.7255	0.72193														ND
	672	24771-25-3	Carbonimidic acid, cyano-, dimethyl ester	N#CN=C(OC)OC	1.11902	1500.79	4	Class III	1	1	1.34737	0.32399														ND
	673	3581-11-1	O-(4-Cyano-2-methoxyphenyl) O,O-dimethyl phosphorothioate	N#Cc1ccc(OP(OC)(OC)=S)c(OC)c1	0.996771	2712.21	5	Class III	1	1	0.305089	-0.325695	1													ND
	674	3853-74-5	4-Methoxy-2-methyl-4-sulfanylidene-3-oxa-5,7-dithia-4lambda~5~-phosphanonan-9-yl hydrogen ethylcarbonimidate	O=C(OCCSCSP(OC)(OC(C)C)=S)NCC	-1.61097	8.51005	2	Class III	1	1	-1.12013	-1.02392	1	1												ND
	675	55620-18-3	2-Propenoic acid, 3-[2-(acetyloxy)phenyl]-, (E)-	O=C(O)C=Cc1ccccc1(OC(=O)C)	1.18432	3152.1	5	Class I	3	3	1.26019	0.732341														ND
	676	4062-99-1	Carbamic acid, N-methyl-, o-(allyloxy)phenyl ester	O=C(Oc1ccccc1(OCC=C))NC	-0.0151282	200.132	3	Class III	1	1	-0.100919	-0.183328		1												ND
	677	35170-28-6	Potassium 9-[5-O-(hydroxyphosphinato)pentofuranosyl]-9H-purin-6-amine	O=P(O)(O)OCC3OC(n2cnc1c(ncnc12)N)C(O)C3(O)	1.46454	10119.1	5	Class I	3	3	1.06641	1.17296	1													ND
	678	10138-21-3	Dichloroethylvinylsilane	C=C[Si](CC)(Cl)Cl	1.26433	2850.6	5	Class III	1	1	1.23704	0.572593														ND
	679	63815-50-9	(Chloromethyl-isobutoxy-phosphinothioyl) diethyl phosphate	O=P(OCC)(OCC)OP(OCC(C)C)(CCl)=S	-0.788589	55.1137	3	Class III	1	1	-0.785794	-0.838316	1													ND
	680	22898-01-7	Fluopropanate-sodium	O=C(O)C(F)(F)C(F)F	1.70512	7406.19	5	Class III	1	1	0.26638	0.668389														ND
	681	28785-06-0	Benzaldehyde, 4-propyl-	O=Cc1ccc(cc1)CCC	1.0336	1601.22	4	Class I	3	3	ND	1.10989														ND
	682	112-48-1	Ethylene glycol dibutyl ether	O(CCOCCCC)CCCC	1.27093	3252.2	5	Class I	3	3	1.23057	1.33316														ND
	683	41198-08-7	Profenofos	O=P(Oc1ccc(cc1Cl)Br)(OCC)SCCC	-0.0165842	359.632	4	Class III	1	1	-0.386707	-0.28426	1													ND
	684	325-85-9	Acetamide, N,N-dibutyl-2-fluoro-	O=C(N(CCCC)CCCC)CF	-0.708611	37.0229	2	Class III	1	1	ND	0.160364														ND
	685	52718-96-4	Propanedinitrile, (3-methoxy-2-propenylidene)-	N#CC(C#N)=CC=COC	0.17377	200.13	3	Class III	1	1	0.319994	0.435595														ND
	686	846-50-4	Temazepam	O=C1N(c3ccc(cc3(C(=NC1(O))c2ccccc2))Cl)C	0.824029	2005.49	5	Class III	1	1	0.89099	0.583892														1.76992
	687	65610-14-2	1,2-Benzenedicarbonitrile, 4-fluoro-	N#Cc1ccc(F)cc1(C#N)	-1.01831	14.0089	2	Class III	1	1	-0.920692	0.134522														ND
	688	7203-91-0	1-(4'-Carboxyphenyl)-3,3-dimethyltriazene	O=C(O)c1ccc(N=NN(C)C)cc1	0.219401	320.195	4	Class III	1	1	0.24487	0.230272														ND
	689	25155-18-4	Methylbenzethonium chloride	O(c1ccc(cc1C)C(C)(C)CC(C)(C)C)CCOCC[N+](C)(C)Cc2ccccc2	0.239101	739.906	4	Class III	1	1	0.494649	-0.0266036														1.03811
	690	89796-99-6	Aceclofenac	O=C(O)COC(=O)Cc2ccccc2(Nc1c(cccc1Cl)Cl)	-0.433859	130.428	3	Class III	1	1	-0.257844	0.462797														ND
	691	140-67-0	Estragole	O(c1ccc(cc1)CC=C)C	0.919383	1230.94	4	Class III	1	1	0.783568	1.2154														ND
	692	871-22-7	Acetaldehyde, dibutyl acetal	O(CCCC)C(OCCCC)C	1.70304	8795.96	5	Class I	3	3	1.29817	1.3008														ND
	693	80734-02-7	Lenampicillin hydrochloride	O=C1OC(=C(O1)COC(=O)C4N3C(=O)C(NC(=O)C(N)c2ccccc2)C3SC4(C)(C))C	1.30355	9283.56	5	Class III	1	1	0.164332	0.780514														ND
	694	84226-24-4	1(2H)-Pyridinepropanenitrile, 3,6-dihydro-4-(3-(trifluoromethyl)phenyl)-, hydrochloride	N#CCCN2CC=C(c1cccc(c1)C(F)(F)F)CC2	0.211989	456.661	4	Class III	1	1	ND	0.230863														ND
	695	122-97-4	3-Phenyl-1-propanol	OCCCc1ccccc1	1.22791	2301.73	5	Class I	3	3	1.21054	1.03743														ND
	696	94317-64-3	N-Butylphosphorothioic triamide	NP(N)(NCCCC)=S	1.19259	2605.31	5	Class III	1	1	ND	0.0336894														ND
	697	98-82-8	Cumene	c1ccc(cc1)C(C)C	1.06661	1401.14	4	Class I	3	3	1.28372	1.44053														ND
	698	25476-46-4	O-[2-(Ethanesulfinyl)ethyl] O,O-dimethyl phosphorothioate	O=S(CC)CCOP(OC)(OC)=S	0.38719	600.659	4	Class III	1	1	0.322551	-0.411966	1													ND
	699	6753-24-8	2,4-DB-butyl	O=C(OCCCC)CCCOc1ccc(cc1Cl)Cl	-0.00584275	301.119	4	Class III	1	1	0.0162267	0.342581														ND
	700	491-37-2	4H-1-Benzopyran-4-one, 2,3-dihydro-	O=C1c2ccccc2(OCC1)	1.25234	2648.91	5	Class III	1	1	1.20966	1.02661														ND
	701	529-33-9	1,2,3,4-Tetrahydronaphthalen-1-ol	OC2c1ccccc1CCC2	1.03899	1621.24	4	Class II	3	2	1.07821	1.03033														ND
	702	10508-09-5	Bis(2-methylbutan-2-yl) peroxide	O(OC(C)(C)CC)C(C)(C)CC	0.989496	1701.15	4	Class III	1	1	0.427147	1.32792														ND
	703	35523-89-8	Saxitoxin	O=C(OCC1NC(=N)N3CCC(O)(O)C23(NC(=N)NC12))N	-3.19256	0.192097	1	Class III	1	1	ND	0.658703		1							1					ND
	704	99-65-0	1,3-Dinitrobenzene	O=[N+]([O-])c1cccc(c1)[N+](=O)[O-]	-0.454501	59.0316	3	Class III	1	1	0.398074	0.197254														ND
	705	7795-91-7	2-[(Butan-2-yl)oxy]ethan-1-ol	OCCOC(C)CC	0.825379	790.499	4	Class I	3	3	1.12166	1.06316														ND
	706	5800-19-1	Metiapine	N=2c1ccccc1Sc4ccc(cc4(C=2N3CCN(C)CC3))C	0.460949	934.894	4	Class III	1	1	0.297763	0.0982312														ND
	707	7473-98-5	2-Hydroxy-2-methylpropiophenone	O=C(c1ccccc1)C(O)(C)C	1.01385	1695.21	4	Class III	1	1	ND	1.09167														ND
	708	29911-28-2	1-[(1-Butoxy-2-propanyl)oxy]-2-propanol	OC(C)COC(C)COCCCC	1.13753	2611.69	5	Class III	1	1	1.16313	1.18005														ND
	709	10043-18-2	3-(2-Butoxyethoxy)propan-1-ol	OCCCOCCOCCCC	1.46679	5163.27	5	Class I	3	3	1.37551	1.28374														ND
	710	77753-23-2	1,1,2,3,4-Pentachlorobutene	C(=C(C(Cl)Cl)Cl)(CCl)Cl	0.320088	477.15	4	Class III	1	1	0.174491	0.390933														ND
	711	50673-08-0	Carbamic acid, (butylthio)methyl-, 2,3-dihydro-2,2-dimethyl-7-benzofuranyl ester	O=C(Oc2cccc1c2(OC(C)(C)C1))N(C)SCCCC	-0.712004	60.0551	3	Class III	1	1	-1.4773	-0.708022		1												ND
	712	6552-19-8	O-[4-(Methanesulfinyl)-3-methylphenyl] O-methyl methylphosphonothioate	O=S(c1ccc(OP(OC)(C)=S)cc1C)C	-1.96695	3.00332	1	Class III	1	1	-1.78181	-0.560369	1													ND
	713	54143-56-5	Flecainide acetate	O=C(NCC1NCCCC1)c2cc(OCC(F)(F)F)ccc2(OCC(F)(F)F)	0.453121	1176.2	4	Class III	1	1	0.183079	0.31456														1.58828
	714	330-54-1	Diuron	O=C(Nc1ccc(c(c1)Cl)Cl)N(C)C	0.274962	439.028	4	Class III	1	1	0.829519	0.752141														ND
	715	122-63-4	Benzyl propanoate	O=C(OCc1ccccc1)CC	1.30345	3302.36	5	Class I	3	3	1.36055	1.24259														ND
	716	142-87-0	Sodium decyl sulfate	O=S(=O)(O)OCCCCCCCCCC	0.873205	1779.96	4	Class III	1	1	0.876037	0.914182														ND
	717	83-44-3	Deoxycholic acid	O=C(O)CCC(C)C2CCC3C4CCC1CC(O)CCC1(C)C4(CC(O)C23(C))	0.40639	1000.71	4	Class III	1	1	0.706972	0.549417														ND
	718	52-88-0	Methylatropine nitrate	O=C(OC1CC2CCC(C1)[N+]2(C)(C))C(c3ccccc3)CO	0.715517	1581.13	4	Class III	1	1	0.359288	0.470528														ND
	719	76-13-1	1,1,2-Trichloro-1,2,2-trifluoroethane	FC(F)(C(F)(Cl)Cl)Cl	2.36418	43341	5	Class III	1	1	1.95502	0.815661														ND
	720	63979-77-1	7H-Pyrazolo(3,4-c)pyridin-7-one, 1,6-dihydro-3-ethyl-1-(4-fluorophenyl)-	O=C2NC=Cc3c(nn(c1ccc(F)cc1)c23)CC	0.163935	375.243	4	Class III	1	1	0.228313	0.442391														ND
	721	25939-05-3	N-(2,4,6-Trichlorophenyl)benzenecarbohydrazonoyl chloride	N(Nc1c(cc(cc1Cl)Cl)Cl)=C(c2ccccc2)Cl	0.335059	722.507	4	Class III	1	1	ND	0.64986														ND
	722	577-59-3	2-Nitroacetophenone	O=C(c1ccccc1[N+](=O)[O-])C	0.986524	1601	4	Class III	1	1	1.08953	1.10971														ND
	723	4360-12-7	Ajmaline	OC1N5C3CC(C1(CC))C6C(O)C4(c2ccccc2N(C)C34)(CC56)	0.0428193	360.258	4	Class III	1	1	-0.632362	-0.473991														ND
	724	37128-40-8	2-(1-Methylethyl)-alpha-3-pyridinyl-1H-indole-3-methanimine	N=C(c1cnccc1)C2c3ccccc3(N=C2C(C)C)	0.123877	350.259	4	Class III	1	1	ND	0.242243														ND
	725	13908-93-5	1-(2-Fluoroethyl)-3-cyclohexyl-1-nitrosourea	O=NN(C(=O)NC1CCCCC1)CCF	-1.06953	18.5101	2	Class III	1	1	-1.11946	0.10909														ND
	726	1420-07-1	Dinoterb	O=[N+]([O-])c1cc(c(O)c(c1)C(C)(C)C)[N+](=O)[O-]	-0.965373	26.015	2	Class III	1	1	-0.900162	-0.310512														0.839364
	727	101-97-3	Ethyl phenylacetate	O=C(OCC)Cc1ccccc1	1.30345	3302.36	5	Class I	3	3	1.22313	1.26287														ND
	728	143-24-8	2,5,8,11,14-Pentaoxapentadecane	O(C)CCOCCOCCOCCOC	1.23882	3852.29	5	Class III	1	1	1.32438	1.17479														ND
	729	947-92-2	N-Nitrosodicyclohexylamine	O=NN(C1CCCCC1)C2CCCCC2	1.37648	5004.4	5	Class III	1	1	1.19107	0.435308														ND
	730	57647-79-7	Benclonidine	O=C(c1ccccc1)N2C(=NCC2)Nc3c(cccc3Cl)Cl	-0.689354	68.3365	3	Class III	1	1	-0.732113	0.0968441														ND
	731	88019-89-0	Heptanoic acid, 7-iodo-	O=C(O)CCCCCCI	0.942015	2240.74	5	Class III	1	1	1.07259	0.704346														ND
	732	33237-74-0	Aprindine hydrochloride	c1ccc(cc1)N(CCCN(CC)CC)C3Cc2ccccc2C3	0.166012	472.634	4	Class III	1	1	0.283818	0.253418														1.32594
	733	90-22-2	Diethylmethyl(2-3-methyl-2-phenylvaleryloxy)-ethyl)ammonium bromide	O=C(OCC[N+](C)(CC)CC)C(c1ccccc1)C(C)CC	0.514728	1002.55	4	Class III	1	1	0.607772	0.210743														ND
	734	1646-77-1	2-Methoxy-2-methylpropionaldehyde O-(methylcarbamoyl)oxime	O=C(ON=CC(OC)(C)C)NC	-1.06471	15.0084	2	Class III	1	1	-1.02833	-0.183254		1												ND
	735	100286-90-6	Irinotecan hydrochloride	O=C(Oc3ccc4nc2C1=CC5=C(C(=O)N1Cc2c(c4(c3))CC)COC(=O)C5(O)CC)N7CCC(N6CCCCC6)CC7	0.14405	817.429	4	Class III	1	1	0.0811712	-0.21093		1												0.92392
	736	2100-17-6	4-Pentenal	O=CCCC=C	0.867815	620.434	4	Class I	3	3	1.34578	0.869599														ND
	737	97-53-0	Eugenol	Oc1ccc(cc1(OC))CC=C	1.07049	1931.38	4	Class I	3	3	1.06044	1.00465														ND
	738	4246-51-9	3,3'-[Oxybis(ethane-2,1-diyloxy)]dipropan-1-amine	O(CCOCCCN)CCOCCCN	1.11207	2851.69	5	Class III	1	1	1.36257	0.887778														ND
	739	20689-96-7	Benzylamine, N-ethyl-N-nitroso-	O=NN(Cc1ccccc1)CC	0.182845	250.166	3	Class III	1	1	0.0666157	0.218756														ND
	740	2726-03-6	7-Chloro-10-[2-(dimethylamino)ethyl]-5,10-dihydro-11H-dibenzo[b,e][1,4]diazepin-11-one--hydrogen chloride (1/1)	O=C2c3ccccc3(Nc1cc(ccc1N2CCN(C)C)Cl)	-0.114652	242.525	3	Class III	1	1	-0.0510669	0.312927														ND
	741	66-81-9	Cycloheximide	O=C1NC(=O)CC(C1)CC(O)C2C(=O)C(C)CC(C)C2	-2.14793	2.00131	1	Class III	1	1	-0.852104	-0.00726334														-0.422407
	742	68690-90-4	Benzylamine, N-nitroso-alpha,alpha,N-trimethyl-	O=NN(C)C(c1ccccc1)(C)C	1.07153	2101.42	5	Class III	1	1	0.807869	0.255696														ND
	743	57-63-6	17alpha-Ethinylestradiol	C#CC3(O)(CCC2C4CCc1cc(O)ccc1C4(CCC23(C)))	0.510719	960.73	4	Class II	3	2	0.857424	0.42911														1.23554
	744	16752-77-5	Methomyl	O=C(ON=C(C)SC)NC	-1.04232	14.7149	2	Class III	1	1	-0.6147	-0.664627		1												ND
	745	5471-51-2	4-(4-Hydroxyphenyl)butan-2-one	O=C(C)CCc1ccc(O)cc1	0.905508	1320.94	4	Class I	3	3	0.943395	1.05111														ND
	746	18300-10-2	O,O'-Diethyl S,S'-[sulfanediylbis(methylene)] bis[ethyl(phosphonodithioate)]	O(CC)P(CC)(=S)SCSCSP(OCC)(CC)=S	-2.23814	2.30337	1	Class III	1	1	-1.6237	-1.52238	1													ND
	747	2265-64-7	Dexamethasone isonicotinate	O=C1C=CC4(C(=C1)CCC3C5CC(C)C(O)(C(=O)COC(=O)c2ccncc2)C5(C)(CC(O)C34(F)))(C)	0.855144	3564.39	5	Class III	1	1	0.538945	-0.580935														ND
	748	121-79-9	Propyl gallate	O=C(OCCC)c1cc(O)c(O)c(O)c1	0.995743	2101.29	5	Class I	3	3	0.876285	0.84701														1.81575
	749	85828-81-5	Benzeneacetic acid, 3,5-diiodo-4-(4-hydroxy-3-(1-methylethyl)phenoxy)-	O=C(O)Cc2cc(c(Oc1ccc(O)c(c1)C(C)C)c(c2)I)I	-1.99832	5.40202	2	Class III	1	1	-1.77857	0.261833														ND
	750	56-72-4	Coumaphos	O=C2Oc1cc(OP(OCC)(OCC)=S)ccc1C(=C2Cl)C	-1.44478	13.027	2	Class III	1	1	-1.45446	-0.853055	1													1.20451
	751	106-22-9	Citronellol	OCCC(C)CCC=C(C)C	1.34427	3452.51	5	Class I	3	3	1.34923	1.33861														ND
	752	109-79-5	1-Butanethiol	CCCCS	1.22161	1502.28	4	Class I	3	3	1.37034	1.42754														ND
	753	2216-45-7	4-Methylbenzyl acetate	O=C(OCc1ccc(cc1)C)C	1.4839	5003.57	5	Class I	3	3	1.42417	1.22023														ND
	754	4067-16-7	Pentaethylenehexamine	NCCNCCNCCNCCNCCN	0.838188	1600.91	4	Class III	1	1	0.95295	0.719547														ND
	755	89427-09-8	Benzimidazole, 2,4-bis(trifluoromethyl)-6-chloro-	FC(F)(F)c2nc1c(cc(cc1C(F)(F)F)Cl)[nH]2	-2.23901	1.66439	1	Class III	1	1	-2.0892	-1.14777			1											ND
	756	17959-12-5	Carbamic acid, methyl ((methylthio)acetyl)-, o-isopropoxyphenyl ester	O=C(Oc1ccccc1(OC(C)C))N(C(=O)CSC)C	0.340006	650.583	4	Class III	1	1	1.09651	0.145666		1												ND
	757	76-74-4	Pentobarbital	O=C1N=C(O)NC(=O)C1(CC)C(C)CCC	-0.28248	118.073	3	Class III	1	1	0.183684	-0.00775218														ND
	758	27704-46-7	2,2-Dichloro-1-(2,4-dichlorophenyl)ethenyl dimethyl phosphate	O=P(OC(c1ccc(cc1Cl)Cl)=C(Cl)Cl)(OC)OC	-0.523555	109.618	3	Class III	1	1	-0.232092	-0.275764	1													ND
	759	33267-71-9	2-[(4-Chlorophenyl)(ethoxy)methyl]-5,5-dimethyl-1,4,5,6-tetrahydropyrimidine	N1=C(NCC(C)(C)C1)C(OCC)c2ccc(cc2)Cl	-0.168613	190.447	3	Class III	1	1	-0.0818605	-0.20752														ND
	760	115-32-2	Dicofol	OC(c1ccc(cc1)Cl)(c2ccc(cc2)Cl)C(Cl)(Cl)Cl	0.193927	579.027	4	Class III	1	1	0.148761	0.362317														1.61047
	761	2210-79-9	o-Cresyl glycidyl ether	O(c1ccccc1C)CC2OC2	1.23209	2802	5	Class III	1	1	ND	1.1077														ND
	762	89-32-7	1H,3H-Benzo(1,2-c:4,5-c')difuran-1,3,5,7-tetrone	O=C1OC(=O)c2cc3C(=O)OC(=O)c3(cc12)	1.01376	2251.38	5	Class III	1	1	1.03017	0.448638														ND
	763	2463-84-5	Dicapthon	O=[N+]([O-])c1ccc(OP(OC)(OC)=S)c(c1)Cl	-0.0193836	284.66	3	Class III	1	1	-0.309241	-0.166306	1													1.64835
	764	21409-76-7	Phosphorothioic acid, O-(1,2-dihydro-1,6-dimethyl-2-oxo-4-pyridinyl) O,O-dimethyl ester	O=C1C=C(OP(OC)(OC)=S)C=C(N1C)C	-2.51046	0.812657	1	Class III	1	1	-2.11074	-1.16766	1													ND
	765	732-11-6	Phosmet	O=C1c2ccccc2(C(=O)N1CSP(OC)(OC)=S)	-1.08608	26.0268	2	Class III	1	1	-0.6937	-0.904274	1													ND
	766	2373-38-8	Butanedioic acid, sulfo-, 1,4-bis(1,3-dimethylbutyl) ester, sodium salt	O=C(OC(C)CC(C)C)CC(C(=O)OC(C)CC(C)C)S(=O)(=O)O	0.652909	1647.96	4	Class I	3	3	0.583344	0.706331														ND
	767	2588-06-9	Phoratoxon sulfone	O=P(OCC)(OCC)SCS(=O)(=O)CC	-2.74198	0.500517	1	Class III	1	1	-2.42021	-1.85724	1													ND
	768	60-00-4	Ethylenediaminetetraacetic acid	O=C(O)CN(CC(=O)O)CCN(CC(=O)O)CC(=O)O	1.18769	4502.35	5	Class III	1	1	0.543875	0.965534														ND
	769	23564-05-8	Thiophanate-methyl	O=C(OC)NC(Nc1ccccc1(NC(NC(=O)OC)=S))=S	1.28808	6646.76	5	Class III	1	1	1.03925	0.414806		1												ND
	770	14667-53-9	O-(2-Chloroprop-2-en-1-yl) O-(4-nitrophenyl) methylphosphonothioate	O=[N+]([O-])c1ccc(OP(OCC(=C)Cl)(C)=S)cc1	-0.981965	32.0736	2	Class III	1	1	-1.00941	-0.827227	1													ND
	771	2568-25-4	1,3-Dioxolane, 4-methyl-2-phenyl-	O1CC(OC1c2ccccc2)C	1.26206	3002.14	5	Class III	1	1	1.23263	1.11139														ND
	772	613-53-6	Quinoline, 2-(tribromomethyl)-	n1c2ccccc2(ccc1C(Br)(Br)Br)	1.25441	6824.11	5	Class III	1	1	1.18047	0.459753														ND
	773	68-36-0	1,4-Bis(trichloromethyl)benzene	c1cc(ccc1C(Cl)(Cl)Cl)C(Cl)(Cl)Cl	1.01401	3230.89	5	Class III	1	1	0.743141	0.808252														ND
	774	154-69-8	Tripelennamine hydrochloride	n1ccccc1N(Cc2ccccc2)CCN(C)C	0.207056	411.344	4	Class III	1	1	0.38924	0.227429														ND
	775	66840-00-4	(1,1'-Biphenyl)-4-ol, 3-((diethylamino)methyl)-	Oc1ccc(cc1CN(CC)CC)c2ccccc2	-0.959659	28.0211	2	Class III	1	1	-0.957214	-0.0583573														ND
	776	56578-34-8	2-Butanone, 4-(1,1'-biphenyl)-4-yl)-	O=C(C)CCc1ccc(cc1)c2ccccc2	0.662356	1030.82	4	Class III	1	1	0.522741	1.03638														ND
	777	77-67-8	Ethosuximide	O=C1NC(=O)C(C)(C1)CC	1.11061	1821.15	4	Class III	1	1	1.11035	0.828716														ND
	778	104-64-3	Benzenepropanol, 1-formate	O=COCCCc1ccccc1	1.39666	4092.92	5	Class I	3	3	1.36863	1.25195														ND
	779	5566-34-7	2,2,4,5,6,7,8,8-Octachloro-2,3,3a,4,7,7a-hexahydro-4,7-methano-1H-indene	C2(=C(C3(C1CC(CC1C2(C3(Cl)Cl)Cl)(Cl)Cl)Cl)Cl)Cl	0.0906603	504.905	4	Class III	1	1	0.339105	0.119825														ND
	780	5205-82-3	Bevonium metilsulfate	O=C(OCC1CCCC[N+]1(C)(C))C(O)(c2ccccc2)c3ccccc3	1.03824	3870.9	5	Class III	1	1	1.1338	0.422226														ND
	781	115-95-7	Linalyl acetate	O=C(OC(C=C)(C)CCC=C(C)C)C	1.8515	13943.9	5	Class III	1	1	1.71375	1.34226														ND
	782	108-83-8	Diisobutyl ketone	O=C(CC(C)C)CC(C)C	1.5682	5262.82	5	Class I	3	3	1.50098	1.38505														ND
	783	16780-88-4	5-Phenyl-2,5-dihydro-3H-imidazo[2,1-a]isoindol-5-ol	OC3(c1ccccc1)(c4ccccc4(C2=NCCN23))	0.0789891	300.221	4	Class III	1	1	-0.168755	-0.159216														ND
	784	63979-27-1	1,2,3-Triazole-4-carboxamide, N,N-diethyl-5-methyl-1-phenyl-	O=C(c2nnn(c1ccccc1)c2C)N(CC)CC	0.287101	500.331	4	Class III	1	1	0.784054	0.499793														ND
	785	552-30-7	Trimellitic anhydride	O=C(O)c1ccc2C(=O)OC(=O)c2(c1)	1.02418	2031.26	5	Class III	1	1	ND	0.901614														ND
	786	4104-02-3	Phosphorodithioic acid, O-methyl S,S-dipropyl ester	O=P(OC)(SCCC)SCCC	-1.5255	6.80809	2	Class III	1	1	-1.46091	-0.764543	1													ND
	787	1708-39-0	(2-Phenyl-1,3-dioxolan-4-yl)methanol	OCC1OC(OC1)c2ccccc2	1.24285	3152.12	5	Class III	1	1	1.08868	1.01448														ND
	788	36014-72-9	4-Benzimidazolesulfonamide, N,N-dimethyl-5,6,7-trichloro-2-(trifluoromethyl)-	O=S(=O)(c2c1nc([nH]c1c(c(c2Cl)Cl)Cl)C(F)(F)F)N(C)C	-1.91818	4.7882	1	Class III	1	1	-1.66436	-0.721681			1											ND
	789	88167-11-7	Cinnamamide, N-methyl-3,4-methylenedioxythio-	O1c2ccc(C=CC(NC)=S)cc2(OC1)	0.0172353	230.234	3	Class III	1	1	0.535797	0.239974														ND
	790	2550-26-7	Benzylacetone	O=C(C)CCc1ccccc1	1.33463	3202.45	5	Class I	3	3	0.968408	1.16312														ND
	791	75-98-9	2,2-Dimethylpropanoic acid	O=C(O)C(C)(C)C	0.945353	900.564	4	Class I	3	3	1.19316	1.15378														ND
	792	122-40-7	2-(Phenylmethylene)-heptanal	O=CC(=Cc1ccccc1)CCCCC	1.26607	3732.88	5	Class II	3	2	1.28325	1.21221														ND
	793	54-84-2	Cinanserin	O=C(C=Cc1ccccc1)Nc2ccccc2SCCCN(C)C	0.600744	1357.81	4	Class III	1	1	0.45342	0.336356														ND
	794	543-49-7	2-Heptanol	OC(C)CCCCC	1.34671	2581.8	5	Class II	3	2	1.28278	1.20736														ND
	795	29387-86-8	1,2-Propanediol monobutyl ether	OC(OCCCC)CC	1.1578	1901.24	4	Class I	3	3	1.80494	1.32402														ND
	796	79201-85-7	Picenadolum	Oc1cccc(c1)C2(CCN(C)CC2(C))(CCC)	0.554886	887.654	4	Class III	1	1	0.14552	0.09944														ND
	797	72782-44-6	Allyl-alpha-allyloxycarbonyloxyacrylate	O=C(OC(=C)C(=O)OCC=C)OCC=C	0.264588	390.24	4	Class III	1	1	0.282185	0.55179														ND
	798	756-91-2	3-Penten-1,5-diol, 3-methyl-1,1,5,5-tetrakis(trifluoromethyl)-	FC(F)(F)C(O)(C=C(C)CC(O)(C(F)(F)F)C(F)(F)F)C(F)(F)F	-1.3336	18.0054	2	Class III	1	1	-1.72094	0.456987														ND
	799	5978-92-7	4-[(3-{[2-(2-{4-[(4-Chlorophenyl)(phenyl)methyl]piperazin-1-yl}ethoxy)ethoxy]carbonyl}-2-hydroxynaphthalen-1-yl)methyl]-3-hydroxynaphthalene-2-carboxylic acid	O=C(O)c2cc1ccccc1c(c2(O))Cc4c(O)c(cc3ccccc34)C(=O)OCCOCCN5CCN(CC5)C(c6ccccc6)c7ccc(cc7)Cl	0.368824	1742.34	4	Class III	1	1	0.322976	-0.431735														ND
	800	36417-16-0	Dichloroallyl lawsone	O=C2c1ccccc1C(=O)C(C2(=O))CC=C(Cl)Cl	-0.00151976	282.118	3	Class III	1	1	-0.0293489	0.630458														ND
	801	89426-97-1	Benzimidazole, 4-chloro-6-fluoro-2-(trifluoromethyl)-	Fc2cc1[nH]c(nc1c(c2)Cl)C(F)(F)F	-2.07902	1.98881	1	Class III	1	1	-1.86707	-1.65295			1											ND
	802	5579-85-1	Bromchlorenone	O=C1Oc2cc(c(cc2(N1))Cl)Br	0.306443	503.154	4	Class III	1	1	0.617297	0.519263														ND
	803	112-54-9	Dodecanal	O=CCCCCCCCCCCC	2.09648	23016.9	5	Class I	3	3	1.81007	1.58127														ND
	804	24441-57-4	S-(4-Bromophenyl) O-propan-2-yl (chloromethyl)phosphonodithioate	O(C(C)C)P(CCl)(=S)Sc1ccc(cc1)Br	-1.19204	23.1136	2	Class III	1	1	-1.1671	-0.696057	1													ND
	805	32991-48-3	Acetic acid, (3-phenyl-1,2,4-thiadiazol-5-yl)thio-	O=C(O)CSc1nc(ns1)c2ccccc2	0.297565	500.616	4	Class III	1	1	0.0540836	0.482343														ND
	806	3710-84-7	N,N-Diethylhydroxylamine	ON(CC)CC	1.39064	2191.28	5	Class I	3	3	ND	0.698939														ND
	807	88-41-5	2-tert-Butylcyclohexyl acetate	O=C(OC1CCCCC1C(C)(C)C)C	1.36574	4603.25	5	Class II	3	2	1.38343	1.44066														ND
	808	31934-88-0	5-Chloro-3-methylcatechol	Oc1cc(cc(c1(O))C)Cl	0.951141	1417.08	4	Class III	1	1	0.92016	0.78243														ND
	809	17969-20-9	Fenclozic acid	O=C(O)Cc2nc(c1ccc(cc1)Cl)sc2	0.526305	852.381	4	Class III	1	1	0.649357	0.351552														ND
	810	2421-28-5	Benzophenonetetracarboxylic dianhydride	O=C1OC(=O)c2cc(ccc12)C(=O)c3ccc4C(=O)OC(=O)c4(c3)	1.59934	12808.5	5	Class III	1	1	ND	0.912912														ND
	811	40203-73-4	Methyl cyclopentylideneacetate	O=C(OC)C=C1CCCC1	1.38021	3364.31	5	Class I	3	3	1.32297	1.27552														ND
	812	33236-18-9	2-[Ethoxy(phenyl)methyl]-5-methyl-4,5-dihydro-1H-imidazole	N1=C(NC(C)C1)C(OCC)c2ccccc2	0.661261	1000.7	4	Class III	1	1	0.493583	0.342299														ND
	813	24632-47-1	Nifurpipone	O=C(NN=Cc1oc(cc1)[N+](=O)[O-])CN2CCN(C)CC2	0.525625	990.557	4	Class III	1	1	0.00622188	0.356207														ND
	814	61361-58-8	Benzylamine, N-(2-bromoethyl)-2-methoxy-5-nitro-	O=[N+]([O-])c1ccc(OC)c(c1)CNCCBr	-1.15838	20.0774	2	Class III	1	1	-0.976792	-0.397974														ND
	815	2445-83-2	2H-1-Benzopyran-2-one, 7-methyl-	O=C1Oc2cc(ccc2(C=C1))C	1.37552	3802.77	5	Class III	1	1	0.923845	0.954524														ND
	816	4715-23-5	N-[1,1a,3,3a,4,5,5,5a,5b,6-Decachloro-2-hydroxyoctahydro-1H-1,3,4-(methanetriyl)cyclobuta[cd]pentalen-2-yl]ethanimidic acid	O=C(NC1(O)(C2(C3(C4(C1(C5(C2(C3(C(C45Cl)(Cl)Cl)Cl)Cl)Cl)Cl)Cl)Cl)Cl))C	-0.590046	141.281	3	Class III	1	1	-0.604871	-0.384406														ND
	817	98-08-8	Benzotrifluoride	FC(F)(F)c1ccccc1	2.01164	15007.8	5	Class III	1	1	1.02833	0.989953														ND
	818	20362-98-5	Phosphoric acid, 3-chloro-4-nitrophenyl diethyl ester	O=[N+]([O-])c1ccc(OP(=O)(OCC)OCC)cc1Cl	-1.79101	5.01008	2	Class III	1	1	-1.81234	-1.01394	1													ND
	819	78816-67-8	Ethyl hydrogen [5-(N,N-dimethylglycyl)-10,11-dihydro-5H-dibenzo[b,f]azepin-3-yl]carbonimidate--hydrogen chloride (1/1)	O=C(OCC)Nc1ccc3c(c1)N(C(=O)CN(C)C)c2ccccc2CC3	-0.672796	78.0536	3	Class III	1	1	0.000544511	0.208073		1												ND
	820	119-67-5	Benzoic acid, 2-formyl-	O=Cc1ccccc1(C(=O)O)	1.69888	7504.96	5	Class I	3	3	1.6801	0.955261														ND
	821	5716-15-4	Maleic hydrazide diethanolamine	O=C1C=CC(O)=NN1	1.25238	2004.18	5	Class III	1	1	1.20415	1.03116														ND
	822	274-09-9	1,3-Benzodioxolane	O1c2ccccc2(OC1)	0.676937	580.4	4	Class III	1	1	0.771457	0.896287														ND
	823	54915-62-7	2-Furancarbamic acid, ethyl ester	O=C(OCC)Nc1occc1	1.10727	1986.19	4	Class III	1	1	0.84131	0.860395		1												ND
	824	1593-27-7	O-(2,4-Dichlorophenyl) O-ethyl ethylphosphonothioate	O(c1ccc(cc1Cl)Cl)P(OCC)(CC)=S	-1.07624	25.0989	2	Class III	1	1	-1.05727	-1.05009	1													ND
	825	90-33-5	4-Methylumbelliferone	O=C2Oc1cc(O)ccc1C(=C2)C	1.33983	3852.66	5	Class III	1	1	ND	0.886846														ND
	826	3425-61-4	1,1-Dimethylpropyl hydroperoxide	OOC(C)(C)CC	0.666564	483.298	4	Class III	1	1	ND	1.05078														ND
	827	91-58-7	2-Chloronaphthalene	c1ccc2cc(ccc2(c1))Cl	1.10807	2085.6	5	Class III	1	1	1.1889	1.04823														1.81904
	828	693-07-2	2-Chloroethyl ethyl sulfide	CCSCCCl	0.307939	253.261	3	Class III	1	1	0.301952	0.60342														ND
	829	30560-29-3	N-[Methoxy(methylsulfanyl)phosphoryl]hexanimidic acid	O=C(NP(=O)(OC)SC)CCCCC	-0.980593	25.0207	2	Class III	1	1	-0.472133	-0.571806	1													ND
	830	123886-63-5	2H-1-Benzopyran, 7-methoxy-2,2-dimethyl-3-phenyl-4-(4-(2-propenyloxy)phenyl)-	O(c4ccc3c(OC(C(c1ccccc1)=C3(c2ccc(OCC=C)cc2))(C)C)c4)C	0.0988816	500.384	4	Class III	1	1	0.0755402	0.261211														ND
	831	60045-37-6	3-(Phenylmethylene)imidazo(1,2-c)quinazolin-2(3H)-one	O=C3N=C1c4ccccc4(N=CN1C3(=Cc2ccccc2))	0.0755772	325.237	4	Class III	1	1	0.106517	0.444664														ND
	832	7149-26-0	Linalyl anthranilate	O=C(OC(C=C)(C)CCC=C(C)C)c1ccccc1(N)	1.19195	4253.07	5	Class III	1	1	0.942257	0.793724														ND
	833	7260-35-7	O-(2,5-Dichlorophenyl) O-ethyl ethylphosphonothioate	O(c1cc(ccc1Cl)Cl)P(OCC)(CC)=S	-1.19543	19.0752	2	Class III	1	1	-1.31935	-0.934209	1													ND
	834	120-18-3	Naphthalene-2-sulfonic acid	O=S(=O)(O)c1ccc2ccccc2(c1)	1.32928	4444.58	5	Class III	1	1	1.33387	0.975536														ND
	835	6263-38-3	Meturin	O=C(NC)N(O)c1ccccc1	1.31118	3402.1	5	Class III	1	1	1.24256	0.797287														ND
	836	684-16-2	Hexafluoroacetone	O=C(C(F)(F)F)C(F)(F)F	0.0609637	191.042	3	Class III	1	1	0.51665	0.846981														ND
	837	5436-21-5	4,4-Dimethoxybutanone	O=C(C)CC(OC)OC	1.67156	6203.73	5	Class I	3	3	1.71561	1.49158														ND
	838	3569-57-1	3-Chloropropyl octyl sulfoxide	O=S(CCCCCCCC)CCCCl	1.37603	5676.69	5	Class III	1	1	1.24845	0.653278														ND
	839	78-51-3	Tris(2-butoxyethyl) phosphate	O=P(OCCOCCCC)(OCCOCCCC)OCCOCCCC	0.701099	2002.15	5	Class III	1	1	0.854475	0.658946	1													1.6956
	840	13001-46-2	Potassium isobutylxanthate	O(C(=S)S)CC(C)C	0.834172	1025.7	4	Class III	1	1	ND	0.756668														ND
	841	25417-20-3	Dibutylnaphthalenesulfonic acid sodium salt	O=S(=O)(O)c2cc(cc1cc(ccc12)CCCC)CCCC	0.561446	1167.35	4	Class I	3	3	1.75423	0.689071														ND
	842	97-17-6	Dichlofenthion	O(c1ccc(cc1Cl)Cl)P(OCC)(OCC)=S	-0.26136	172.648	3	Class III	1	1	-0.460901	-0.566838	1													ND
	843	90842-58-3	Benzene, 1-butoxy-2,3,4,5,6-pentachloro-	O(c1c(c(c(c(c1Cl)Cl)Cl)Cl)Cl)CCCC	0.273124	604.751	4	Class III	1	1	0.415072	0.371718														ND
	844	82258-36-4	Etomoxir	O=C(OCC)C1(OC1)CCCCCCOc2ccc(cc2)Cl	-0.115449	250.526	3	Class III	1	1	-0.187727	0.662776														ND
	845	106-42-3	p-Xylene	c1cc(ccc1C)C	1.52129	3525.88	5	Class III	1	1	1.61228	1.53624														ND
	846	93-15-2	Methyleugenol	O(c1ccc(cc1(OC))CC=C)C	0.657823	810.585	4	Class III	1	1	1.15436	1.14601														ND
	847	75-86-5	2-Hydroxy-2-methylpropanenitrile	N#CC(O)(C)C	-0.65901	18.6613	2	Class III	1	1	-0.0719647	0.627582														ND
	848	2483-57-0	Nitroacetic acid methyl ester	O=C(OC)C[N+](=O)[O-]	1.50071	3771.71	5	Class III	1	1	ND	0.578567														ND
	849	6933-90-0	Clorprenaline hydrochloride	OC(c1ccccc1Cl)CNC(C)C	0.252041	381.815	4	Class III	1	1	0.577639	0.32336														ND
	850	63716-30-3	Carbanilic acid, 4-hydroxy-2,6-dimethyl-, methylcarbamate (ester)	O=C(O)Nc1c(cc(OC(=O)NC)cc1C)C	-0.525493	71.0431	3	Class III	1	1	-0.263043	0.18294		1												ND
	851	69226-05-7	4-Ethyl-2,3-dihydro-1,3-thiazole-2-thiol	N1=C(CC)CSC1S	-0.623301	35.0582	2	Class III	1	1	ND	0.481263														ND
	852	5266-97-7	4-Hydroxycarbaryl	O=C(Oc1ccc(O)c2ccccc12)NC	0.738939	1190.81	4	Class III	1	1	0.120838	0.0923573		1												ND
	853	1713-98-0	S-(4-Chlorophenyl) O-propyl (chloromethyl)phosphonodithioate	O(CCC)P(CCl)(=S)Sc1ccc(cc1)Cl	-0.593774	80.3228	3	Class III	1	1	-0.56864	-0.706156	1													ND
	854	111988-49-9	Thiacloprid	N#CN=C2N(Cc1cnc(cc1)Cl)CCS2	0.0363093	274.76	3	Class III	1	1	0.495703	0.349286														ND
	855	82350-97-8	Benzonitirle, o-((4,5,6,7-tetrahydrothieno(3,2-c)pyridin-5-yl)methyl)-, methanesulfonate	N#Cc1ccccc1CN3Cc2ccsc2CC3	-0.186227	165.655	3	Class III	1	1	ND	0.271704														ND
	856	52129-71-2	Ethanone, 1-[4-(dipropylamino)-3,5-dinitrophenyl]-	O=C(c1cc(c(c(c1)[N+](=O)[O-])N(CCC)CCC)[N+](=O)[O-])C	0.384917	750.45	4	Class III	1	1	0.286269	0.628956														ND
	857	793-24-8	N-(1,3-Dimethylbutyl)-N'-phenyl-p-phenylenediamine	c1ccc(cc1)Nc2ccc(cc2)NC(C)CC(C)C	1.12543	3582.71	5	Class III	1	1	0.705605	0.656798														1.46288
	858	4435-53-4	3-Methoxybutyl acetate	O=C(OCCC(OC)C)C	1.45965	4212.59	5	Class III	1	1	1.49434	1.48375														ND
	859	2971-90-6	Clopidol	Oc1c(c(nc(c1Cl)C)C)Cl	1.97426	18099.2	5	Class III	1	1	0.445283	0.462789														ND
	860	35322-07-7	Fosazepam	O=C1N(c3ccc(cc3(C(=NC1)c2ccccc2))Cl)CP(=O)(C)C	0.936362	3116	5	Class III	1	1	0.870518	0.0145346														ND
	861	5281-13-0	Piprotal	O1c2ccc(cc2(OC1))C(OCCOCCOCCCC)OCCOCCOCCCC	0.808975	2940.92	5	Class III	1	1	0.827566	0.86923														ND
	862	70318-54-6	2,3-Dimethyl-4-(m-methoxybenzylideneamino)-1-phenyl-3-pyrazolin-5-on	O=C2C(N=Cc1cccc(OC)c1)=C(N(N2c3ccccc3)C)C	1.24148	5603.93	5	Class III	1	1	1.06862	0.84998														ND
	863	42609-73-4	Methyldymron	OC(=NC(c1ccccc1)(C)C)N(c2ccccc2)C	1.35907	6134.49	5	Class III	1	1	0.349737	0.474478														ND
	864	63869-33-0	O-(2,4-Dichlorophenyl) S-propyl methylphosphonodithioate	O(c1ccc(cc1Cl)Cl)P(C)(=S)SCCC	-0.246444	178.718	3	Class III	1	1	-0.362852	-0.459156	1													ND
	865	89427-13-4	Benzimidazole, 5,6-dimethoxy-2-(trifluoromethyl)-	FC(F)(F)c1nc2cc(OC)c(OC)cc2([nH]1)	-0.767795	42.0212	2	Class III	1	1	-0.817004	-0.478708			1											ND
	866	50802-70-5	Carbamic acid, methyl((4-nitrophenyl)thio)-, 2,3-dihydro-2,2-dimethyl-7-benzofuranyl ester	O=C(Oc2cccc1c2(OC(C)(C)C1))N(C)Sc3ccc(cc3)[N+](=O)[O-]	-1.17504	25.0212	2	Class III	1	1	-1.129	-0.290818		1												ND
	867	36616-49-6	1-Methylpiperidin-3-yl hydroxy(phenyl)(thiophen-2-yl)acetate--hydrogen chloride (1/1)	O=C(OC1CN(C)CCC1)C(O)(c2ccccc2)c3cccs3	-1.26256	18.1063	2	Class III	1	1	0.144862	0.412139														ND
	868	13595-25-0	Phenol, 4,4'-[1,3-phenylenebis(1-methylethylidene)]bis-	Oc1ccc(cc1)C(c2cccc(c2)C(c3ccc(O)cc3)(C)C)(C)C	1.19827	5469.24	5	Class III	1	1	0.254097	0.445637														ND
	869	55-91-4	Diisopropyl fluorophosphate	O=P(F)(OC(C)C)OC(C)C	-1.566	5.00216	2	Class III	1	1	-1.48629	-0.384953	1													ND
	870	2343-36-4	Faniline	O=C(NNc1ccccc1)CF	-1.26645	9.10531	2	Class III	1	1	-1.26102	0.011823														ND
	871	57018-04-9	Tolclofos-methyl	O(c1c(cc(cc1Cl)C)Cl)P(OC)(OC)=S	1.222	5020.55	5	Class III	1	1	0.891274	0.30347	1													ND
	872	61822-36-4	Diprobutine	NC(CCC)(CCC)CCC	-0.0660719	135.097	3	Class I	3	3	0.695558	0.513277														ND
	873	64038-52-4	2,2'-[1,3-Phenylenebis(methylene)]bis(oxirane)	O1CC1Cc2cccc(c2)CC3OC3	1.34323	4193.06	5	Class III	1	1	0.986855	1.06655														ND
	874	1713-97-9	S-(4-Chlorophenyl) O-propan-2-yl (chloromethyl)phosphonodithioate	O(C(C)C)P(CCl)(=S)Sc1ccc(cc1)Cl	-1.08189	26.1049	2	Class III	1	1	-0.757469	-0.712755	1													ND
	875	91-62-3	6-Methylquinoline	n1cccc2cc(ccc12)C	0.747531	800.623	4	Class III	1	1	0.802673	0.79039														ND
	876	4170-30-3	Crotonaldehyde	O=CC=CC	0.372126	165.113	3	Class I	3	3	0.520835	0.645606														ND
	877	36335-67-8	Butamiphos	O=[N+]([O-])c1ccc(cc1(OP(OCC)(NC(C)CC)=S))C	0.278077	630.493	4	Class III	1	1	0.175192	-0.25499	1													ND
	878	7786-17-6	Phenol, 2,2'-methylenebis[4-methyl-6-nonyl-	Oc1c(cc(cc1CCCCCCCCC)C)Cc2cc(cc(c2(O))CCCCCCCCC)C	1.83691	33025.3	5	Class III	1	1	1.68959	0.458984														ND
	879	56518-41-3	Brodimoprim	n1cc(c(nc1N)N)Cc2cc(OC)c(c(OC)c2)Br	0.8714	2522.55	5	Class III	1	1	0.828924	0.535135														ND
	880	88-86-8	2,5-Dichloro-3-nitrobenzoic acid	O=C(O)c1cc(cc(c1Cl)[N+](=O)[O-])Cl	1.1731	3515.87	5	Class III	1	1	0.997781	0.617097														ND
	881	260-94-6	Acridine	n1c3ccccc3(cc2ccccc12)	1.04822	2002.6	5	Class III	1	1	1.1406	0.708942														ND
	882	1714-03-0	S-(4-Fluorophenyl) O-propan-2-yl (chloromethyl)phosphonodithioate	Fc1ccc(cc1)SP(OC(C)C)(CCl)=S	-0.883125	39.1025	2	Class III	1	1	-0.980904	-0.830781	1													ND
	883	13290-96-5	Dimethyl 5-nitroisophthalate	O=C(OC)c1cc(cc(c1)[N+](=O)[O-])C(=O)OC	1.62152	10005.8	5	Class III	1	1	1.25546	0.591082														ND
	884	2550-75-6	Chlorbicyclen	C1(=C(C2(C(CCl)C(CCl)C1(C2(Cl)Cl)Cl)Cl)Cl)Cl	-0.294243	202.016	3	Class III	1	1	0.194325	0.0826348														ND
	885	112-33-4	Ethanol, 2-[2-(3-aminopropoxy)ethoxy]-	OCCOCCOCCCN	1.6004	6503.75	5	Class III	1	1	1.64354	1.29348														ND
	886	89427-30-5	Benzimidazole, 5-methoxy-4,6,7-trifluoro-2-(trifluoromethyl)-	Fc1c(F)c2[nH]c(nc2(c(F)c1(OC)))C(F)(F)F	-1.9699	2.89516	1	Class III	1	1	-1.71977	-1.05935			1											ND
	887	62265-22-9	(1,4'-Bipiperidine)-4'-carboxamide, 1'-(4-(4-fluorophenyl)-4-oxobutyl)-, monohydrochloride	O=C(N)C3(N1CCCCC1)(CCN(CCCC(=O)c2ccc(F)cc2)CC3)	0.435156	1022.69	4	Class III	1	1	-0.449636	0.0641822														ND
	888	3700-91-2	Dipropyl 2-[(dimethoxyphosphorothioyl)sulfanyl]butanedioate	O=C(OCCC)CC(C(=O)OCCC)SP(OC)(OC)=S	1.22419	6005.76	5	Class III	1	1	-0.245418	0.153738	1													ND
	889	3439-67-6	SU-14542	O=C(c3ccc(OCCCCN2CCN(c1ccccc1)CC2)c(OC)c3)C	0.136768	524.077	4	Class III	1	1	0.00823928	0.207257														ND
	890	29025-67-0	1-(4-Chlorophenyl)silatrane	O1CCN2CCO[Si]1(OCC2)c3ccc(cc3)Cl	0.261069	521.35	4	Class III	1	1	-1.31808	-0.912365														ND
	891	29730-81-2	1,2,3,4-Tetrahydronaphthalen-2-amine--hydrogen chloride (1/1)	NC2Cc1ccccc1CC2	-0.262644	80.4106	3	Class III	1	1	0.851944	0.201175														ND
	892	19750-95-9, 6164-98-3	Chlordimeform	N(=CN(C)C)c1ccc(cc1C)Cl	-0.088	160.603	3	Class III	1	1	0.00856852	0.346635														ND
	893	20757-80-6	1,2,3,4,9,9-Hexachloro-1,4,4a,5,6,7,8,8a-octahydro-1,4-methanonaphthalene	C2(=C(C3(C1CCCCC1C2(C3(Cl)Cl)Cl)Cl)Cl)Cl	-0.546409	100.859	3	Class III	1	1	-0.985937	0.361131														ND
	894	34183-22-7	Propafenone	O=C(c1ccccc1(OCC(O)CNCCC))CCc2ccccc2	0.268554	633.685	4	Class III	1	1	0.291364	0.335076														ND
	895	87-13-8	Diethyl ethoxymethylenemalonate	O=C(OCC)C(=COCC)C(=O)OCC	0.631487	925.562	4	Class I	3	3	0.813758	0.984966														ND
	896	15545-48-9	Chlorotoluron	O=C(Nc1ccc(c(c1)Cl)C)N(C)C	1.43695	5816.53	5	Class III	1	1	1.21894	0.575094														ND
	897	37795-71-4	9H-Isoxazolo[3,2-b]quinazolin-9-one, 2,3-dihydro-3-methyl-	O=C2c3ccccc3(N=C1N2(OCC1C))	0.578151	765.51	4	Class III	1	1	0.553257	0.624227														ND
	898	34681-23-7	Butoxycarboxim	O=C(ON=C(C)C(C)S(=O)(=O)C)NC	0.314381	458.401	4	Class III	1	1	0.0401092	-0.70119		1												ND
	899	92-15-9	N-(2-Methoxyphenyl)-3-oxobutanamide	O=C(Nc1ccccc1(OC))CC(=O)C	0.887962	1601.05	4	Class III	1	1	0.974647	0.744333														ND
	900	13707-88-5	1-[(Propan-2-yl)amino]-3-[2-(prop-2-en-1-yl)phenoxy]propan-2-ol--hydrogen chloride (1/1)	OC(COc1ccccc1CC=C)CNC(C)C	0.315779	515.925	4	Class III	1	1	0.877314	0.298897														ND
	901	89426-88-0	Benzimidazole-5-carboxylic acid, 2-(trifluoromethyl)-, methyl ester	O=C(OC)c1ccc2nc([nH]c2(c1))C(F)(F)F	-1.03882	22.3293	2	Class III	1	1	-0.793303	-0.779895			1											ND
	902	67746-30-9	2-Hexene, 1,1-diethoxy-, (2E)-	O(CC)C(OCC)C=CCCC	0.698601	860.593	4	Class I	3	3	1.09155	1.30654														ND
	903	100-43-6	4-Vinylpyridine	n1ccc(C=C)cc1	-0.0214285	100.075	3	Class III	1	1	0.328247	0.394008														ND
	904	638-56-2	Tetraglycol dichloride	O(CCOCCCl)CCOCCCl	-0.106545	180.837	3	Class III	1	1	1.05198	0.411682														ND
	905	550-70-9	Triprolidine hydrochloride	n1ccccc1C(=CCN2CCCC2)c3ccc(cc3)C	0.427135	744.373	4	Class III	1	1	0.137907	0.131589														ND
	906	3278-46-4	Chloropon	O=C(O)C(CCl)(Cl)Cl	1.14562	2480.89	5	Class III	1	1	0.746639	0.57131														ND
	907	19937-59-8	Metoxuron	O=C(Nc1ccc(OC)c(c1)Cl)N(C)C	0.846058	1604.27	4	Class III	1	1	0.845222	0.436598														ND
	908	17364-41-9	3-Methyl-5-oxo-1-phenyl-4,5-dihydro-1H-pyrazole-4-carbaldehyde	O=Cc1c(O)n(nc1C)c2ccccc2	0.549402	716.478	4	Class III	1	1	ND	0.732388														ND
	909	25913-34-2	Tinoridine	O=C(OCC)c1c(N)sc3c1CCN(Cc2ccccc2)C3	0.532514	1078.39	4	Class III	1	1	ND	0.274229														ND
	910	33499-05-7	1,6-Dimethyl-4-oxo-6,7,8,9-tetrahydro-4H-pyrido[1,2-a]pyrimidin-1-ium-3-carboximidate--methyl hydrogen sulfate (1/1)	O=C(N)C1=C[N+](=C2N(C1(=O))C(C)CCC2)C	0.255577	400.356	4	Class III	1	1	0.868417	0.370986														ND
	911	2440-22-4	2-(2H-Benzotriazol-2-yl)-4-methylphenol	Oc1ccc(cc1n2nc3ccccc3(n2))C	1.64764	10006.9	5	Class III	1	1	0.324785	0.701463														ND
	912	79-57-2	Oxytetracycline	O=C(N)C=3C(=O)C4(O)(C(O)=C2C(=O)c1c(O)cccc1C(O)(C)C2C(O)C4(C(C=3(O))N(C)C))	1.01834	4802.98	5	Class III	1	1	0.715442	0.445941														ND
	913	140-93-2	Proxan-sodium	O(C(=S)S)C(C)C	0.895536	1071.1	4	Class III	1	1	ND	0.645889														ND
	914	123-43-3	Acetic acid, sulfo-	O=C(O)CS(=O)(=O)O	1.35363	3163.09	5	Class I	3	3	1.56188	1.15379														ND
	915	62971-07-7	2-[4-(1-Oxo-1,3,4,7-tetrahydro-2H-isoindol-2-yl)phenyl]propanoic acid	O=C(O)C(c1ccc(cc1)N3C(=O)C2=C(CC=CC2)C3)C	0.063902	328.233	4	Class III	1	1	0.0678286	0.219738														ND
	916	56538-01-3	Benzylamine, N-(2-chloroethyl)-2-methoxy-5-nitro-	O=[N+]([O-])c1ccc(OC)c(c1)CNCCCl	-0.940341	28.0704	2	Class III	1	1	-0.798087	-0.777938														ND
	917	86-88-4	1-(1-Naphthyl)-2-thiourea	NC(Nc2cccc1ccccc12)=S	-1.82835	3.00324	1	Class III	1	1	-1.46648	-0.077304														ND
	918	120-14-9	Veratraldehyde	O=Cc1ccc(OC)c(OC)c1	1.08097	2002.34	5	Class I	3	3	1.07834	1.04427														ND
	919	31232-27-6	10-(1-Methylpiperidin-4-ylidene)-9,10-dihydroanthracen-9-ol--hydrogen chloride (1/1)	OC2c4ccccc4(C(c1ccccc12)=C3CCN(C)CC3)	-0.383059	120.618	3	Class III	1	1	-0.051617	-0.0309744														ND
	920	3862-21-3	Dimethyl 1,2,2,2-tetrachloroethyl phosphate	O=P(OC)(OC)OC(C(Cl)(Cl)Cl)Cl	-1.3161	14.0965	2	Class III	1	1	0.0122757	-0.598076	1													ND
	921	548-68-5	Thiphenamil hydrochloride	O=C(C(c1ccccc1)c2ccccc2)SCCN(CC)CC	0.874492	2452.91	5	Class III	1	1	ND	0.273315														ND
	922	142-19-8	Prop-2-en-1-yl heptanoate	O=C(OCC=C)CCCCCC	0.107674	218.152	3	Class III	1	1	0.809103	0.717068														ND
	923	1949-45-7	Metrizoic acid	O=C(O)c1c(c(NC(=O)C)c(c(c1I)N(C(=O)C)C)I)I	1.78311	38109.4	5	Class III	1	1	1.88687	0.521513														ND
	924	107-92-6	Butanoic acid	O=C(O)CCC	1.26798	1632.98	4	Class I	3	3	1.43905	1.29317														ND
	925	94-20-2	Chlorpropamide	O=C(NCCC)NS(=O)(=O)c1ccc(cc1)Cl	0.891477	2155.5	5	Class III	1	1	0.882344	0.804129														ND
	926	40575-34-6	Phenopylate	O=C(Oc1ccc(cc1Cl)Cl)N2CCCC2	0.929095	2209.35	5	Class III	1	1	0.83412	0.411133		1												ND
	927	3680-02-2	Methyl vinyl sulfone	O=S(=O)(C=C)C	0.730533	570.727	4	Class III	1	1	0.173993	0.450378														ND
	928	109-42-2	Butyl undec-10-enoate	O=C(OCCCC)CCCCCCCCC=C	1.31847	5004.6	5	Class I	3	3	1.66013	1.23992														ND
	929	71392-29-5	1,6-Dimethyl-4-oxo-1,6,7,8,9,9a-hexahydro-4H-pyrido[1,2-a]pyrimidine-3-carboximidic acid	O=C(N)C1=CN(C)C2N(C1(=O))C(C)CCC2	0.21964	370.232	4	Class III	1	1	0.736281	0.46041														ND
	930	551-06-4	alpha-Naphylisothiocyanate	C(=Nc1cccc2ccccc12)=S	0.033788	200.232	3	Class III	1	1	0.0653867	0.562423														ND
	931	305-85-1	2,6-Diiodo-4-nitrophenol	O=[N+]([O-])c1cc(c(O)c(c1)I)I	-0.361528	170.036	3	Class III	1	1	-0.173883	0.396679														ND
	932	41483-43-6	Bupirimate	O=S(=O)(Oc1nc(nc(c1CCCC)C)NCC)N(C)C	1.10216	4003.33	5	Class III	1	1	0.47499	0.460029														1.23265
	933	498-67-9	(Dichlorofluoromethyl)benzene	FC(c1ccccc1)(Cl)Cl	0.402853	452.639	4	Class III	1	1	0.411381	1.04899														ND
	934	28217-97-2	Chloromethiuron	c1cc(cc(c1NC(N(C)C)=S)C)Cl	1.03991	2507.6	5	Class III	1	1	0.343962	0.373071														ND
	935	6048-06-2	Ethyl 4-chlorocinnamate	O=C(OCC)C=Cc1ccc(cc1)Cl	0.6586	959.789	4	Class III	1	1	0.760805	0.927022														ND
	936	4948-28-1	cis-2-Pinanol	OC1(C)(CCC2CC1C2(C)(C))	1.12385	2051.51	5	Class III	1	1	1.22232	1.22089														ND
	937	57576-44-0	Aclarubicins	O=C(OC)C5c1cc6C(=O)c7cccc(O)c7(C(=O)c6(c(O)c1C(OC4OC(C)C(OC3OC(C)C(OC2OC(C(=O)CC2)C)C(O)C3)C(N(C)C)C4)CC5(O)(CC)))	-1.1416	58.598	3	Class III	1	1	-0.906375	-0.2671														ND
	938	80834-81-7	6-{2-[4-(3-Chlorophenyl)piperazin-1-yl]-1-hydroxybutyl}quinolin-2(1H)-one	O=C1C=Cc2cc(ccc2(N1))C(O)C(N4CCN(c3cccc(c3)Cl)CC4)CC	0.0849472	500.915	4	Class III	1	1	0.0840653	0.150657														ND
	939	2421-07-0	2-Ethenyl-4-methyl-1,3-dioxolane	O1CC(OC1C=C)C	0.892226	890.577	4	Class III	1	1	0.745751	0.989963														ND
	940	108-22-5	Isopropenyl acetate	O=C(OC(=C)C)C	1.47689	3001.91	5	Class I	3	3	1.42316	1.36165														ND
	941	2313-91-9	3-tert-Butylphenyl hydrogen (2-oxopropyl)carbonimidate	O=C(Oc1cccc(c1)C(C)(C)C)N(C(=O)C)C	0.603563	1000.68	4	Class I	3	3	0.477887	0.290776		1												ND
	942	20724-76-9	S-{2-[(5-Aminopentyl)amino]ethyl} dihydrogen phosphorothioate	O=P(O)(O)SCCNCCCCCN	0.925022	2038.6	5	Class III	1	1	0.272422	0.330742	1													ND
	943	3563-52-8	O-(2-Chloro-4-nitrophenyl) O-ethyl ethylphosphonothioate	O=[N+]([O-])c1ccc(OP(OCC)(CC)=S)c(c1)Cl	-1.12823	23.0526	2	Class III	1	1	-1.10624	-0.961458	1													ND
	944	29104-30-1	Benzoximate	O=C(OC(=NOCC)c1c(OC)ccc(c1(OC))Cl)c2ccccc2	1.61608	15029.1	5	Class III	1	1	1.0519	0.465384														ND
	945	63307-61-9	(4-Amino-N-(1-cyclohexyl-3-pyrrolidinyl)-N-methyl)benzamide fumarate	O=C(c1ccc(N)cc1)N(C)C2CN(CC2)C3CCCCC3	0.0049407	304.875	4	Class III	1	1	0.421857	0.151454														ND
	946	95-87-4	2,5-Dimethylphenol	Oc1cc(ccc1C)C	0.560763	444.33	4	Class III	1	1	0.322218	0.912284														ND
	947	87798-88-7	Theobromine, 1-(2-(4-(2,3-dimethylphenyl)-1-piperazinyl)ethyl)-, dihydrochloride	O=C2c1c(ncn1C)N(C(=O)N2CCN4CCN(c3cccc(c3C)C)CC4)C	0.630834	1694.58	4	Class III	1	1	0.102682	0.23442														ND
	948	98-16-8	3-(Trifluoromethyl)aniline	FC(F)(F)c1cccc(N)c1	0.474293	480.235	4	Class III	1	1	0.948234	0.399764														ND
	949	22916-47-8	Miconazole	n1ccn(c1)CC(OCc2ccc(cc2Cl)Cl)c3ccc(cc3Cl)Cl	0.123377	552.847	4	Class III	1	1	0.358782	0.432569														ND
	950	3688-08-2	Ethylenebis(isothiocyanate)	C(=NCCN=C=S)=S	-0.109089	112.184	3	Class III	1	1	ND	0.0211121														ND
	951	6012-87-9	Ethyl dicapthon	O=[N+]([O-])c1ccc(OP(OCC)(OCC)=S)c(c1)Cl	-1.51188	10.0219	2	Class III	1	1	-1.30091	-0.82918	1													ND
	952	14504-15-5	3-Benzylsydnone-4-acetamide	O=C(N)Cc1c(O)on[n+]1Cc2ccccc2	1.27898	4452.72	5	Class III	1	1	0.846007	0.626419														ND
	953	33376-05-5	Imidazo(2,1-b)quinazoline, 1,2,3,5-tetrahydro-, monohydrochloride	N3=C2Nc1ccccc1CN2CC3	0.633947	745.641	4	Class III	1	1	0.451352	0.312342														ND
	954	3733-63-9	Decloxizine	OCCOCCN1CCN(CC1)C(c2ccccc2)c3ccccc3	0.392526	840.602	4	Class III	1	1	0.372792	0.21234														ND
	955	280-57-9	1,4-Diazabicyclo[2.2.2]octane	N12(CCN(CC1)CC2)	1.18084	1701.11	4	Class III	1	1	0.970809	1.00712														ND
	956	97-90-5	Ethylene glycol dimethacrylate	O=C(OCCOC(=O)C(=C)C)C(=C)C	1.22165	3302.11	5	Class III	1	1	1.20915	1.01956														ND
	957	1532-02-1	4-Piperidinocyclohexyl valerate	O=C(OC2CCC(N1CCCCC1)CC2)CCCC	0.752108	1511.06	4	Class III	1	1	0.770247	0.765905														ND
	958	84197-35-3	Phosphorothioic acid, O-(4-chloro-3-nitrophenyl) O,O-diethyl ester	O=[N+]([O-])c1cc(OP(OCC)(OCC)=S)ccc1Cl	-0.511875	100.219	3	Class III	1	1	-1.06289	-0.876902	1													ND
	959	117666-88-3	Cinnamic acid, 4-nitrothio-, O-ethyl ester	O=[N+]([O-])c1ccc(cc1)C=CC(OCC)=S	0.611939	970.937	4	Class III	1	1	0.616414	0.675055														ND
	960	3615-21-2	Chlorflurazole	FC(F)(F)c2nc1c(ccc(c1Cl)Cl)[nH]2	-1.28816	13.1347	2	Class III	1	1	-1.52009	-1.6447			1											ND
	961	66215-27-8	Cyromazine	n1c(nc(nc1N)NC2CC2)N	1.30945	3388.78	5	Class III	1	1	1.08478	0.461761														ND
	962	108-05-4	Vinyl acetate	O=C(OC=C)C	1.52771	2901.77	5	Class I	3	3	1.2948	0.934814														ND
	963	54556-98-8	Propiverine hydrochloride	O=C(OC1CCN(C)CC1)C(OCCC)(c2ccccc2)c3ccccc3	0.746671	2050.72	5	Class III	1	1	0.00322729	0.0483279														1.31567
	964	17581-48-5	Diethyl 2-{[methyl(propylsulfanyl)phosphorothioyl]sulfanyl}butanedioate	O=C(OCC)CC(C(=O)OCC)SP(C)(=S)SCCC	0.28679	693.827	4	Class III	1	1	-0.540412	-0.0355245	1													ND
	965	18493-21-5	2-(4,4-Dimethyl-1,3-dioxolan-2-yl)phenyl hydrogen methylcarbonimidate	O=C(Oc1ccccc1C2OCC(O2)(C)C)NC	-0.358481	110.071	3	Class III	1	1	-0.272247	-0.545837		1												ND
	966	83-41-0	1,2-Dimethyl-3-nitrobenzene	O=[N+]([O-])c1cccc(c1C)C	1.14512	2111.39	5	Class III	1	1	1.1449	1.0717														ND
	967	5825-79-6	Ethanol, 2-((4-chloro-3,5-xylyl)oxy)-	OCCOc1cc(c(c(c1)C)Cl)C	1.27862	3811.43	5	Class III	1	1	1.20345	0.866643														ND
	968	60439-52-3	3,5-Dichloro-N-cyclopropyl-4-(methylamino)benzamide	O=C(NC1CC1)c2cc(c(NC)c(c2)Cl)Cl	0.0066266	263.116	3	Class III	1	1	0.304982	0.302758														ND
	969	130365-36-5	2-[(Butan-2-yl)amino]-6-nitro-2H,4H-1,3,2lambda~5~-benzodioxaphosphinine-2-thione	O=[N+]([O-])c1ccc2OP(OCc2(c1))(NC(C)CC)=S	-0.383167	125.098	3	Class III	1	1	-0.326153	-0.556321	1													ND
	970	40487-42-1	Pendimethalin	O=[N+]([O-])c1cc(c(c(c1(NC(CC)CC))[N+](=O)[O-])C)C	0.57227	1050.64	4	Class III	1	1	0.576961	0.60658														1.81573
	971	1861-32-1	Chlorthal-dimethyl	O=C(OC)c1c(c(c(C(=O)OC)c(c1Cl)Cl)Cl)Cl	0.958736	3018.75	5	Class III	1	1	0.51757	0.786742														1.4663
	972	105-38-4	Vinyl propionate	O=C(OC=C)CC	1.67738	4763.02	5	Class I	3	3	1.4426	1.19855														ND
	973	62708-54-7	1,4-Naphthalenediamine, N1,N1-dimethyl-, hydrochloride (1:2)	Nc1ccc(c2ccccc12)N(C)C	0.190324	288.687	3	Class III	1	1	0.936738	0.238658														ND
	974	77788-21-7	Tetcyclacis	N1=NC5C(N1c2ccc(cc2)Cl)C4CC5(C3N=NC34)	-0.0196464	261.614	3	Class III	1	1	ND	0.264074														ND
	975	63979-76-0	Cinnamylguanidine sulfate, (Z)-	N(=C(N)N)CC=Cc1ccccc1	0.222678	292.608	3	Class III	1	1	ND	0.130294														ND
	976	4460-32-6	Diiodobenzotepa	O=C(NP(=O)(N1CC1)N2CC2)c3cc(ccc3I)I	-0.00249061	500.139	4	Class III	1	1	ND	-0.301163														ND
	977	997-70-6	Thiocyanic acid, 2-(dimethylamino)trimethylene ester	N#CSCC(N(C)C)CSC#N	-0.389467	82.1112	3	Class III	1	1	-0.421074	0.125275														ND
	978	99803-72-2	Nerbacadol	O=C(c1cnoc1C)N2CCCCC2	0.805384	1240.8	4	Class III	1	1	0.767084	0.621483														ND
	979	32852-92-9	Ethanone, 1-(3-phenoxyphenyl)-	O=C(c2cccc(Oc1ccccc1)c2)C	1.29259	4163.14	5	Class III	1	1	1.08048	1.05944														ND
	980	79-43-6	Dichloroacetic acid	O=C(O)C(Cl)Cl	1.34323	2842.01	5	Class III	1	1	0.151273	0.479469														ND
	981	42864-78-8	Bevantolol hydrochloride	OC(COc1cccc(c1)C)CNCCc2ccc(OC)c(OC)c2	0.0816383	416.871	4	Class III	1	1	0.668562	0.455933														ND
	982	30751-05-4	Troxipide	O=C(NC1CNCCC1)c2cc(OC)c(OC)c(OC)c2	0.853639	2101.34	5	Class III	1	1	0.409484	0.532765														ND
	983	35972-50-0	Methyl benzoate,3-(3,3-dimethyltriazenyl)	O=C(OC)c1cccc(N=NN(C)C)c1	-0.53803	60.0371	3	Class III	1	1	-0.603978	-0.50746														ND
	984	13750-62-4	1H-Imidazole, 2-methyl-1-(phenylmethyl)-	n1ccn(c1C)Cc2ccccc2	0.764219	1000.73	4	Class III	1	1	0.355154	0.212804														ND
	985	53179-11-6	Loperamide	O=C(N(C)C)C(c1ccccc1)(c2ccccc2)CCN4CCC(O)(c3ccc(cc3)Cl)CC4	-0.686584	98.1677	3	Class III	1	1	-0.437963	-0.0901119														0.901259
	986	138-14-7	Deferoxamine mesylate	O=C(NCCCCCN(O)C(=O)C)CCC(=O)N(O)CCCCCNC(=O)CCC(=O)N(O)CCCCCN	1.42092	14778.6	5	Class III	1	1	ND	0.423508														ND
	987	5926-26-1	Silane, chloromethyl-trimethoxy-	O(C)[Si](OC)(OC)CCl	0.468479	501.913	4	Class III	1	1	0.767185	0.792805														ND
	988	107-04-0	1-Chloro-2-bromoethane	C(CBr)Cl	-0.345859	64.6726	3	Class III	1	1	-0.312851	-0.0227278														ND
	989	625-95-6	m-Iodotoluene	c1cc(cc(c1)I)C	1.0226	2296.8	5	Class III	1	1	ND	0.843236														ND
	990	2597-53-7	Phosphoramidic acid, diethyl-, 2-chlorovinyl ethyl ester	O=P(OC=CCl)(OCC)N(CC)CC	-0.501318	76.1855	3	Class III	1	1	-0.738167	-0.758774	1													ND
	991	24458-48-8	N-(2-Methyl-2-nitropropyl)-4-nitrosoaniline	O=Nc1ccc(cc1)NCC([N+](=O)[O-])(C)C	1.08767	2731.63	5	Class III	1	1	ND	0.323661														ND
	992	71753-20-3	o-Toluamide, N-(2-thiazolidinylidene)-	O=C(NC1=NCCS1)c2ccccc2C	0.61744	912.928	4	Class III	1	1	0.536622	0.245533														ND
	993	617-38-9	Carbamic acid, dimethyldithio-, ethyl ester	C(N(C)C)(=S)SCC	0.567079	550.903	4	Class III	1	1	0.551855	0.223132														ND
	994	446-35-5	2,4-Difluoronitrobenzene	O=[N+]([O-])c1ccc(F)cc1(F)	0.0995969	200.097	3	Class III	1	1	0.0671663	0.294439														ND
	995	74680-56-1	1H-Imidazol-2-amine, 1-(2,6-dichlorophenyl)-4-methyl-	n1c(N)n(cc1C)c2c(cccc2Cl)Cl	0.0158917	251.128	3	Class III	1	1	0.235009	0.23028														ND
	996	62973-76-6	Azanidazole	O=[N+]([O-])c2cnc(C=Cc1nc(ncc1)N)n2C	1.48973	7604.28	5	Class III	1	1	0.440119	0.442704														ND
	997	27050-38-0	1-Allyl-2-((3,4-dichlorophenyl)imino)pyrrolidin	N(c1ccc(c(c1)Cl)Cl)=C2N(CC=C)CCC2	0.83895	1857.71	4	Class III	1	1	0.634577	0.505942														ND
	998	104-88-1	4-Chlorobenzaldehyde	O=Cc1ccc(cc1)Cl	1.05114	1581.35	4	Class III	1	1	1.00065	1.0308														ND
	999	23256-30-6	Nifurtimox	O=[N+]([O-])c2oc(C=NN1CCS(=O)(=O)CC1C)cc2	1.14949	4053.31	5	Class III	1	1	0.938199	0.502475														ND
	1000	80-35-3	Sulfamethoxypyridazine	O=S(=O)(Nc1nnc(OC)cc1)c2ccc(N)cc2	0.990336	2741.35	5	Class III	1	1	1.06377	0.972221														ND
	1001	75859-03-9	Rimcazole dihydrochloride	c1ccc3c(c1)c2ccccc2n3CCCN4CC(NC(C)C4)C	0.363023	741.563	4	Class III	1	1	0.446419	0.218615														1.19799
	1002	10457-90-6	Bromperidol	O=C(c1ccc(F)cc1)CCCN3CCC(O)(c2ccc(cc2)Br)CC3	-0.0672125	360.05	4	Class III	1	1	-0.0645497	-0.0609562														1.01066
	1003	75-94-5	Trichloroethenylsilane	C=C[Si](Cl)(Cl)Cl	0.0748862	191.881	3	Class III	1	1	0.934735	0.537266														ND
	1004	94-59-7	Safrole	O1c2ccc(cc2(OC1))CC=C	1.08034	1951.41	4	Class III	1	1	0.96327	1.03273														ND
	1005	4691-65-0	Disodium inosinate	O=C3NC=Nc1c3(ncn1C2OC(COP(=O)(O)O)C(O)C2(O))	1.60587	14051	5	Class I	3	3	1.44239	1.32569	1													ND
	1006	3735-33-9	Phosmetoxon	O=C1c2ccccc2(C(=O)N1CSP(=O)(OC)OC)	-0.779622	50.0395	3	Class III	1	1	-1.03256	-0.990914	1													ND
	1007	76840-11-4	Hexachloropicoline	n1c(c(c(c(c1Cl)Cl)Cl)Cl)C(Cl)Cl	0.779139	1802.88	4	Class III	1	1	0.729091	0.599183														ND
	1008	23350-58-5	Crotonamide	O=C(N)C=CC	1.5221	2831.72	5	Class III	1	1	1.31385	0.608466														ND
	1009	114-07-8	Erythromycin	O=C3OC(CC)C(O)(C)C(O)C(C(=O)C(C)CC(O)(C)C(OC1OC(C)CC(N(C)C)C1(O))C(C)C(OC2OC(C)C(O)C(OC)(C)C2)C3C)C	0.797381	4602.92	5	Class III	1	1	0.614062	0.226901														ND
	1010	2346-99-8	S-(4-Chlorophenyl) O-cyclohexyl O-methyl phosphorothioate	O=P(OC)(OC1CCCCC1)Sc2ccc(cc2)Cl	-0.301085	160.366	3	Class III	1	1	-0.262793	-0.240916	1													ND
	1011	60719-84-8	Amrinone	O=C1NC=C(C=C1(N))c2ccncc2	-0.263415	102.067	3	Class III	1	1	0.0405859	0.750691														ND
	1012	106231-35-0	5-Ethyl-2-methyl-1,3-oxathiolan-4-one O-((methylamino)carbonyl)oxime	O=C(ON=C1C(OC(C)S1)CC)NC	-1.16251	15.0138	2	Class III	1	1	-1.17228	-1.41751		1												ND
	1013	718-21-8	3-Hydroxy-3-methyl-5-phenyl-4-pentyn-2-one oxime	O=NC(C)C(O)(C#Cc1ccccc1)C	1.18715	3127.19	5	Class III	1	1	ND	0.50555														ND
	1014	72-69-5	Nortriptyline	c1ccc3c(c1)C(=CCCNC)c2ccccc2CC3	0.280472	502.4	4	Class III	1	1	0.192523	0.139217														ND
	1015	30516-87-1	3'-Azido-3'-deoxythymidine	O=C1NC(=O)N(C=C1C)C2OC(CO)C(N=[N+]=N)C2	1.06081	3085.66	5	Class III	1	1	ND	0.593817														ND
	1016	121776-33-8	Furilazole	O=C(N1CC(OC1(C)C)c2occc2)C(Cl)Cl	0.274315	523.078	4	Class III	1	1	ND	0.422505														ND
	1017	5431-33-4	Glycidyl oleate	O=C(OCC1OC1)CCCCCCCC=CCCCCCCCC	1.01726	3522.53	5	Class III	1	1	0.906007	1.34732														ND
	1018	25339-17-7	Isodecanol	OCCCCCCCC(C)C	1.60706	6404.61	5	Class I	3	3	1.45304	1.39743														ND
	1019	107-05-1	Allyl chloride	C=CCCl	0.572459	285.931	3	Class III	1	1	0.588757	0.408719														ND
	1020	97-52-9	2-Methoxy-4-nitroaniline	O=[N+]([O-])c1ccc(N)c(OC)c1	0.773248	997.573	4	Class III	1	1	0.923166	0.942328														ND
	1021	63834-87-7	Heptanethiol, methyl-	CCCCCCCSC	-0.243002	83.6035	3	Class I	3	3	0.788183	1.31619														ND
	1022	91-20-3	Naphthalene	c1ccc2ccccc2(c1)	1.235	2201.86	5	Class III	1	1	0.854181	1.13158														ND
	1023	60264-83-7	o-Mentha-1,4-diene	C1=CCC(=C(C)C1)C(C)C	1.49649	4273.41	5	Class I	3	3	1.46429	1.34626														ND
	1024	137927-79-8	Acetic acid, ((6-(4-chlorophenoxy)-4-pyrimidinyl)thio)-, (1-methylethylidene)hydrazide	O=C(NN=C(C)C)CSc2ncnc(Oc1ccc(cc1)Cl)c2	0.109069	450.98	4	Class III	1	1	0.237218	0.408112														ND
	1025	826-54-0	Hydratropamide, alpha-methyl-	O=C(N)C(c1ccccc1)(C)C	1.00503	1651.18	4	Class III	1	1	1.04079	0.705001														ND
	1026	53780-34-0	Mefluidide	O=C(Nc1cc(NS(=O)(=O)C(F)(F)F)c(cc1C)C)C	1.11061	4003.01	5	Class III	1	1	0.923344	0.629628														ND
	1027	95-68-1	2,4-Dimethylaniline	Nc1ccc(cc1C)C	0.586212	467.35	4	Class III	1	1	0.840682	0.897245														ND
	1028	89-81-6	Piperitone	O=C1C=C(C)CCC1C(C)C	1.20698	2451.82	5	Class II	3	2	1.1495	0.969971														ND
	1029	354-21-2	Ethane, 1,2,2-trichloro-1,1-difluoro-	FC(F)(C(Cl)Cl)Cl	1.29159	3314.84	5	Class III	1	1	1.44206	0.900439														ND
	1030	32665-36-4	Eprozinol	OC(c1ccccc1)CCN2CCN(CC2)CC(OC)c3ccccc3	0.256894	640.461	4	Class III	1	1	0.248952	0.204728														ND
	1031	102-36-3	3,4-Dichlorophenyl isocyanate	O=C=Nc1ccc(c(c1)Cl)Cl	-0.312705	91.512	3	Class III	1	1	-0.0923729	0.395147														ND
	1032	5465-00-9	N-Ethylphenylacetamide	O=C(NCC)Cc1ccccc1	0.666069	756.539	4	Class III	1	1	0.720567	0.885217														ND
	1033	5437-98-9	N-(4-Methoxyphenyl)-3-oxobutanamide	O=C(Nc1ccc(OC)cc1)CC(=O)C	0.914291	1701.12	4	Class III	1	1	0.951357	0.717721														ND
	1034	27541-88-4	Quinonamid	O=C1c2ccccc2(C(=O)C(=C1(NC(=O)C(Cl)Cl))Cl)	1.56721	11759	5	Class III	1	1	1.52496	0.649575														ND
	1035	10453-89-1	Cyclopropanecarboxylic acid, 2,2-dimethyl-3-(2-methyl-1-propen-1-yl)-	O=C(O)C1C(C=C(C)C)C1(C)(C)	1.17233	2501.75	5	Class I	3	3	1.23555	0.985198														ND
	1036	34552-82-4	Fluperamide hydrochloride	O=C(N(C)C)C(c1ccccc1)(c2ccccc2)CCN4CCC(O)(c3ccc(c(c3)C(F)(F)F)Cl)CC4	-0.82907	80.7895	3	Class III	1	1	-0.93202	-0.40027														ND
	1037	7159-34-4	Pyroxychlor	n1c(OC)cc(cc1Cl)C(Cl)(Cl)Cl	0.762938	1511.71	4	Class III	1	1	0.868074	0.541046														ND
	1038	1743-13-1	Tetraformaltrisazine	N1NCN2N(C1)CNNC2	0.440089	397.181	4	Class III	1	1	0.835762	0.969821														ND
	1039	22756-17-8	Ethion dioxon	O=P(OCC)(OCC)SCSP(=O)(OCC)OCC	-1.44107	12.7613	2	Class III	1	1	-1.34503	-1.26108	1													ND
	1040	92-53-5	Morpholine, 4-phenyl-	O2CCN(c1ccccc1)CC2	0.75603	930.663	4	Class III	1	1	0.47618	0.527211														ND
	1041	631-27-6	Glyclopyramide	O=C(NN1CCCC1)NS(=O)(=O)c2ccc(cc2)Cl	1.13128	4109.75	5	Class III	1	1	0.642914	0.728884														ND
	1042	108-03-2	1-Nitropropane	O=[N+]([O-])CCC	0.708389	455.233	4	Class III	1	1	0.68676	0.817042														1.81669
	1043	51356-17-3	Phosphorodithioic acid, O,O-diisopropyl ester, S-ester with 6-chloro-2-(mercaptomethyl)-3(2H)-pyridazinone	O=C1C=CC(=NN1CSP(OC(C)C)(OC(C)C)=S)Cl	-0.272719	190.433	3	Class III	1	1	-0.42178	-0.559182	1													ND
	1044	89457-09-0	Benzimidazole-5-carboxylic acid, 2-(trifluoromethyl)-, ethyl ester	O=C(OCC)c1ccc2nc([nH]c2(c1))C(F)(F)F	-0.809663	40.021	2	Class III	1	1	-0.687761	-0.680002			1											ND
	1045	16714-68-4	1,1,2,2,3-Pentachloropropane	C(C(C(Cl)Cl)(Cl)Cl)Cl	0.583139	828.395	4	Class III	1	1	0.814605	0.466653														ND
	1046	3568-51-2	2-Chloroethyl 2,2-dichloroethenyl ethyl phosphate	O=P(OC=C(Cl)Cl)(OCC)OCCCl	-1.75118	5.02724	2	Class III	1	1	-1.53187	-1.03216	1													ND
	1047	3569-78-6	Urea, (1-methylcyclopentyl)-	O=C(N)NC1(C)(CCCC1)	0.926555	1200.75	4	Class III	1	1	0.789816	0.770087														ND
	1048	536-69-6	Fusaric acid	O=C(O)c1ncc(cc1)CCCC	0.428159	480.325	4	Class III	1	1	0.571581	0.894741														ND
	1049	2752-81-0	2-Chloro-5-(propan-2-yl)phenyl hydrogen methylcarbonimidate	O=C(Oc1cc(ccc1Cl)C(C)C)NC	-1.03394	21.0569	2	Class III	1	1	-0.518434	-0.563253		1												ND
	1050	143-29-3	Bis(butoxyethoxyethoxy)methane	O(COCCOCCOCCCC)CCOCCOCCCC	0.71538	1747.11	4	Class I	3	3	0.777093	1.11992														ND
	1051	29168-87-4	Methyl benzoate,4-(3,3-dimethyltriazenyl)	O=C(OC)c1ccc(N=NN(C)C)cc1	-0.600178	52.0322	3	Class III	1	1	-0.629912	-0.446908														ND
	1052	79616-20-9	Cyano(3-phenoxyphenyl)methyl 3-{[(2,2-dimethylpropoxy)imino]methyl}-2,2-dimethylcyclopropane-1-carboxylate	N#CC(OC(=O)C1C(C=NOCC(C)(C)C)C1(C)(C))c3cccc(Oc2ccccc2)c3	-0.482374	143.101	3	Class III	1	1	-0.563758	-0.13495														ND
	1053	312-94-7	alpha,alpha,alpha-Trifluoro-o-toluoyl chloride	O=C(c1ccccc1C(F)(F)F)Cl	1.59577	8222.66	5	Class III	1	1	ND	0.895752														ND
	1054	62-44-2	Phenacetin	O=C(Nc1ccc(OCC)cc1)C	0.964401	1651.12	4	Class III	1	1	1.18535	0.938978														ND
	1055	4110-66-1	Benzo-tepa	O=C(NP(=O)(N1CC1)N2CC2)c3ccccc3	-0.700846	50.0278	3	Class III	1	1	-0.363795	-0.191318														ND
	1056	89427-37-2	Benzimidazole, 6-bromo-5,7-dichloro-4-methyl-2-(trifluoromethyl)-	FC(F)(F)c1nc2c([nH]1)c(c(c(c2C)Cl)Br)Cl	-1.27744	18.3687	2	Class III	1	1	-1.21868	-1.30264			1											ND
	1057	50765-91-8	alpha-(2-Piperidinoethyl)-alpha-phenyl-1-naphthylacetamide	O=C(N)C(c2cccc1ccccc12)(CC=C(C)C)CCN3CCCCC3	-0.805526	57.0426	3	Class III	1	1	-0.81964	-0.317719														ND
	1058	24033-18-9	5-[4-(Trifluoromethyl)phenyl]-2,5-dihydro-3H-imidazo[2,1-a]isoindol-5-ol	FC(F)(F)c1ccc(cc1)C3(O)(c4ccccc4(C2=NCCN23))	0.0452138	353.216	4	Class III	1	1	0.64608	-0.00316226														ND
	1059	100330-91-4	Quinazopyrine	O=C4C(Nc2ncnc1ccccc12)=C(N(c3ccccc3)N4C)C	0.0470104	369.254	4	Class III	1	1	0.165542	0.340236														ND
	1060	88402-43-1	3,4,5,6-Tetrahydrophthalimide,N-(4-chlorophenyl)	O=C2C3=C(C(=O)N2(c1ccc(cc1)Cl))CCCC3	1.96348	24059.6	5	Class III	1	1	1.91031	0.766574														ND
	1061	6962-44-3	Acetamide, N-(2-methoxy-5-methylphenyl)-	O=C(Nc1cc(ccc1(OC))C)C	1.09717	2241.52	5	Class III	1	1	0.790512	0.889643														ND
	1062	18694-40-1	Epirizole	n1c(OC)cc(nc1n2nc(cc2(OC))C)C	0.278937	445.271	4	Class III	1	1	0.313107	0.501444														ND
	1063	99-30-9	Dicloran	O=[N+]([O-])c1cc(c(N)c(c1)Cl)Cl	1.06642	2412.22	5	Class III	1	1	1.0713	0.907335														ND
	1064	66422-95-5	Ethanol, 2-(2,4-diaminophenoxy)-, hydrochloride (1:2)	OCCOc1ccc(N)cc1(N)	0.619711	700.678	4	Class III	1	1	0.682653	0.929094														ND
	1065	138261-41-3	Imidacloprid	O=[N+]([O-])N=C1NCCN1Cc2cnc(cc2)Cl	0.206155	410.978	4	Class III	1	1	0.236442	0.476807														ND
	1066	18877-89-9	Cyclopropanecarboxylic acid, 2,2,3,3-tetramethyl-, (5-benzyl-3-furyl)methyl ester	O=C(OCc1coc(c1)Cc2ccccc2)C3C(C)(C)C3(C)(C)	-0.345176	141.104	3	Class III	1	1	-0.517503	0.523113														ND
	1067	598-55-0	Methyl carbamate	O=C(OC)N	1.52269	2501.15	5	Class I	3	3	ND	1.14008		1												1.81647
	1068	39660-55-4	1,1,2,2,3,3,4,4-Octafluoropentan-1-ol	FC(F)(O)C(F)(F)C(F)(F)C(F)(F)C	0.67981	1110.28	4	Class III	1	1	1.21722	0.619204														ND
	1069	21270-05-3	1-[2-Bromo-1-(dodecyloxy)ethyl]-4-(propan-2-yl)benzene	O(CCCCCCCCCCCC)C(c1ccc(cc1)C(C)C)CBr	-0.215075	250.756	3	Class III	1	1	-0.216796	-0.0165072														ND
	1070	2425-10-7	Xylylcarb	O=C(Oc1ccc(c(c1)C)C)NC	0.209315	290.197	3	Class I	3	3	0.0684629	0.110411		1												ND
	1071	103-28-6	Benzyl 2-methylpropanoate	O=C(OCc1ccccc1)C(C)C	1.20418	2852.06	5	Class I	3	3	1.18821	1.32666														ND
	1072	3598-37-6	Acetopromazine maleate	O=C(c1ccc3c(c1)N(c2ccccc2S3)CCCN(C)C)C	-0.0435158	295.331	3	Class III	1	1	0.250759	0.153416														0.468745
	1073	2580-78-1	Reactive Blue 19	O=C1c4ccccc4(C(=O)c2c(cc(c(N)c12)S(=O)(=O)O)Nc3cccc(c3)S(=O)(=O)CCOS(=O)(=O)O)	1.20787	9402.19	5	Class III	1	1	0.994127	0.581584														ND
	1074	13674-84-5	Tris(2-chloroisopropyl)phosphate	O=P(OC(C)CCl)(OC(C)CCl)OC(C)CCl	0.478007	984.717	4	Class III	1	1	0.187856	-0.207765	1													1.43267
	1075	140-27-2	Butanoic acid, 3-methyl-, 3-phenyl-2-propenyl ester	O=C(OCC=Cc1ccccc1)CC(C)C	1.36034	5004.7	5	Class I	3	3	1.25951	1.1554														ND
	1076	2655-14-3	3,5-Xylyl methylcarbamate	O=C(Oc1cc(cc(c1)C)C)NC	0.136084	245.166	3	Class I	3	3	0.220132	0.224045		1												ND
	1077	10402-52-5	Benzeneethanol, .beta.-methyl-, 1-acetate	O=C(OCC(c1ccccc1)C)C	1.38281	4303.11	5	Class I	3	3	1.34274	1.34144														ND
	1078	470-82-6	1,8-Cineol	O1C(C)(C)C2CCC1(C)CC2	1.20655	2481.82	5	Class III	1	1	0.418996	1.23583														ND
	1079	2984-65-8	O-Methyl S-(4-methylphenyl) ethylphosphonodithioate	O(C)P(CC)(=S)Sc1ccc(cc1)C	-0.422505	93.1129	3	Class III	1	1	-0.572114	-0.626213	1													ND
	1080	78417-76-2	Benzamide, 5-butyl-2-hydroxy-N-(3-(trifluoromethyl)phenyl)-	O=C(Nc1cccc(c1)C(F)(F)F)c2cc(ccc2(O))CCCC	0.870144	2501.54	5	Class III	1	1	0.696839	0.393863														ND
	1081	118-61-6	Ethyl salicylate	O=C(OCC)c1ccccc1(O)	0.900301	1320.88	4	Class I	3	3	1.11259	1.06803														ND
	1082	3414-47-9	2-Oxazolidinethione, 5-(((alpha,alpha,alpha-trifluoro-m-tolyl)oxy)methyl)-	FC(F)(F)c2cccc(OCC1OC(NC1)=S)c2	0.276791	524.425	4	Class III	1	1	ND	0.34275														ND
	1083	1137-42-4	4-Hydroxybenzophenone	O=C(c1ccccc1)c2ccc(O)cc2	1.78547	12095.1	5	Class III	1	1	1.52926	1.04032														ND
	1084	709-90-0	Carbamic acid alpha-methylphenethyl ester	O=C(OC(C)Cc1ccccc1)N	0.78831	1100.75	4	Class I	3	3	0.631525	0.763288		1												ND
	1085	87-19-4	Isobutyl salicylate	O=C(OCC(C)C)c1ccccc1(O)	0.905112	1561.07	4	Class I	3	3	1.1405	1.02276														ND
	1086	13936-01-1	1,3-Indandione, 2-(3,5-di-tert-butylphenyl)-	O=C3c1ccccc1C(=O)C3(c2cc(cc(c2)C(C)(C)C)C(C)(C)C)	-0.236196	194.15	3	Class III	1	1	0.240057	0.43162														ND
	1087	299-84-3	Fenchlorphos	O(c1cc(c(cc1Cl)Cl)Cl)P(OC)(OC)=S	0.290866	628.214	4	Class III	1	1	0.440526	0.558641	1													ND
	1088	64204-55-3	Esaprazole	O=C(NC1CCCCC1)CN2CCNCC2	1.23853	3902.54	5	Class III	1	1	1.04296	0.485715														ND
	1089	33235-85-7	2-[(2,6-Dichlorophenyl)(ethoxy)methyl]-1,4,5,6-tetrahydropyrimidine	N1=C(NCCC1)C(OCC)c2c(cccc2Cl)Cl	0.339417	627.449	4	Class III	1	1	0.269803	0.0892551														ND
	1090	24579-73-5	Propamocarb	O=C(OCCC)NCCCN(C)C	1.02674	2002.22	5	Class III	1	1	1.43445	0.458918		1												ND
	1091	78-43-3	Tris(2,3-dichloropropyl)phosphate	O=P(OCC(CCl)Cl)(OCC(CCl)Cl)OCC(CCl)Cl	0.82046	2849.98	5	Class III	1	1	0.975058	0.272633	1													ND
	1092	3087-16-9	Acid green 50	O=S(=O)(O)c1ccc2c(c1)cc(c(O)c2C(c3ccc(cc3)N(C)C)=C4C=CC(C=C4)=[N+](C)C)S(=O)(=O)O	0.539232	1923.21	4	Class III	1	1	ND	0.239993														ND
	1093	673-31-4	Phenprobamate	O=C(OCCCc1ccccc1)N	0.79224	1110.75	4	Class I	3	3	0.894465	0.74492		1												ND
	1094	14734-96-4	S-{[(2,5-Dichlorophenyl)sulfanyl]methyl} O,O-diethyl phosphorothioate	O=P(OCC)(OCC)SCSc1cc(ccc1Cl)Cl	-0.976468	38.1359	2	Class III	1	1	-1.59073	-0.799566	1													ND
	1095	67704-50-1	2-[(2-Hydroxy-2-phenylethyl)amino]-2-methylpropan-1-ol--hydrogen chloride (1/1)	OCC(NCC(O)c1ccccc1)(C)C	0.928688	1775.93	4	Class III	1	1	0.642314	0.531007														ND
	1096	73698-60-9	6-Benzofuranbutyric acid, 2,3-dimethyl-7-methoxy-gamma-oxo-, sodium salt	O=C(O)CCC(=O)c2ccc1c(oc(c1C)C)c2(OC)	1.00132	2771.26	5	Class III	1	1	0.494478	0.675264														ND
	1097	303-34-4	Lasiocarpine	O=C(OC2CCN1CC=C(COC(=O)C(O)(C(OC)C)C(O)(C)C)C12)C(=CC)C	-0.572688	110.07	3	Class III	1	1	-0.517628	0.264518														ND
	1098	60706-48-1	3-Methoxy-10-(1-methylpiperidin-3-yl)-10H-phenothiazine	O(c1ccc3c(c1)Sc2ccccc2N3C4CN(C)CCC4)C	0.36165	750.715	4	Class III	1	1	0.272703	0.264163														ND
	1099	14293-44-8	Xipamide	O=C(Nc1c(cccc1C)C)c2cc(c(cc2(O))Cl)S(=O)(=O)N	0.665786	1643.54	4	Class III	1	1	0.722845	0.722393														ND
	1100	51356-20-8	Phosphorodithioic acid, O,O-dimethyl ester, S-ester with 6-chloro-2-(mercaptomethyl)-5-methyl-3(2H)-pyridazinone	O=C1C=C(C(=NN1CSP(OC)(OC)=S)Cl)C	-0.683977	65.161	3	Class III	1	1	-0.869685	-0.764025	1													ND
	1101	3566-00-5	3-Methyl-4-(methylthio)phenyl methylcarbamate	O=C(Oc1ccc(c(c1)C)SC)NC	-0.62545	50.0508	3	Class III	1	1	0.725178	-0.311046		1												ND
	1102	4255-24-7	Aletamine hydrochloride	C=CCC(N)Cc1ccccc1	0.537829	556.301	4	Class III	1	1	0.827767	-0.0289745														ND
	1103	100789-69-3	4-(Butan-2-yl)phenyl hydrogen methylcarbonimidate	O=C(Oc1ccc(cc1)C(C)CC)NC	-0.672782	44.0304	2	Class I	3	3	-0.39522	-0.0770583		1												ND
	1104	53902-12-8	Tranilast	O=C(O)c2ccccc2(NC(=O)C=Cc1ccc(OC)c(OC)c1)	0.526698	1100.74	4	Class III	1	1	0.56852	0.714008														ND
	1105	79-36-7	Dichloroacetyl chloride	O=C(C(Cl)Cl)Cl	1.22685	2484.93	5	Class III	1	1	0.503765	0.438344														ND
	1106	63992-41-6	2-Biphenylol, 6-chloro-, sodium salt	Oc1cccc(c1c2ccccc2)Cl	1.188	3155.09	5	Class III	1	1	1.29677	1.0351														ND
	1107	73926-94-0	2,2'-Stilbenedisulfonic acid, 4-chloro-4'-(6-sulfo-2H-naphtho(1,2-d)triazol-2-yl)-, trisodium salt	O=S(=O)(O)c2cc(ccc2(C=Cc1ccc(cc1S(=O)(=O)O)Cl))n4nc5ccc3c(cccc3S(=O)(=O)O)c5(n4)	1.46004	17941.7	5	Class III	1	1	ND	1.17216														ND
	1108	103-18-4	Phenol, 4-[(4-aminophenyl)azo]-	Oc2ccc(N=Nc1ccc(N)cc1)cc2	0.961471	1951.32	4	Class III	1	1	0.932868	0.599345														ND
	1109	41098-56-0	1,4-Benzenedisulfonic acid, 2,2'-[1,2-ethenediylbis[(3-sulfo-4,1-phenylene)imino[6-(diethylamino)-1,3,5-triazine-4,2-diyl]imino]]bis-, hexasodium salt	O=S(=O)(O)c1ccc(c(c1)Nc2nc(nc(n2)N(CC)CC)Nc6ccc(C=Cc3ccc(cc3S(=O)(=O)O)Nc4nc(nc(n4)N(CC)CC)Nc5cc(ccc5S(=O)(=O)O)S(=O)(=O)O)c(c6)S(=O)(=O)O)S(=O)(=O)O	0.952071	10506.5	5	Class III	1	1	ND	0.61963														ND
	1110	64028-99-5	2,4,8-Trimethyl-5-oxo-6-oxa-3,9-dithia-2,4,7-triazadec-7-enoic acid ethyl ester	O=C(ON=C(C)SC)N(C)SN(C(=O)OCC)C	-0.115811	226.24	3	Class III	1	1	-0.183325	-0.222464		1												ND
	1111	17688-68-5	4-Phenylthiomorpholine 1,1-dioxide	O=S2(=O)(CCN(c1ccccc1)CC2)	0.57867	800.812	4	Class III	1	1	0.72092	0.560709														ND
	1112	56485-47-3	6,7,8,9-Tetrahydro-5H-benzo[7]annulen-6-amine--hydrogen chloride (1/1)	NC2Cc1ccccc1CCC2	0.13891	222.019	3	Class III	1	1	0.546288	0.0387876														ND
	1113	1091-11-8	4-Morpholineacetic acid, (5-nitrofurfurylidene)hydrazide	O=C(NN=Cc1oc(cc1)[N+](=O)[O-])CN2CCOCC2	0.172852	420.233	4	Class III	1	1	0.290398	0.446625														ND
	1114	96-48-0	4-Butyrolactone	O=C1OCCC1	1.25284	1540.94	4	Class I	3	3	1.13583	1.15892														ND
	1115	57665-49-3	1-(Bis(2-(diethylamino)ethyl)amino)-5-chloro-3-(p-chlorophenyl)indole 2HCl hemihydrate	c1cc(ccc1c2cn(c3ccc(cc23)Cl)N(CCN(CC)CC)CCN(CC)CC)Cl	0.15636	681.567	4	Class III	1	1	-0.312176	0.139611														ND
	1116	107-49-3	Tetraethyl pyrophosphate	O=P(OCC)(OCC)OP(=O)(OCC)OCC	-2.76353	0.500206	1	Class III	1	1	-1.96437	-1.21888	1													ND
	1117	142-30-3	2,5-Dimethyl-3-hexyne-2,5-diol	OC(C#CC(O)(C)C)(C)C	1.80165	9006.12	5	Class III	1	1	0.800528	1.01724														ND
	1118	25841-37-6	2-(Methanesulfinyl)-2-methylpropan-1-ol	O=S(C)C(C)(C)CO	1.91936	11313.1	5	Class III	1	1	1.84626	1.30714														ND
	1119	19594-18-4	Phenetole, beta-(ethylthio)-p-nitro-	O=[N+]([O-])c1ccc(OCCSCC)cc1	0.560836	826.794	4	Class III	1	1	0.458012	0.478591														ND
	1120	60559-94-6	N'-cyano-N-(3-pyridyl)-N''-(t-butyl)guanidine	N#CNC(=NC(C)(C)C)Nc1cnccc1	0.107319	278.176	3	Class III	1	1	-0.171233	-0.0426717														ND
	1121	3270-86-8	Phosphorothioic acid, O,O-diethyl S-(p-nitrophenyl) ester	O=[N+]([O-])c1ccc(cc1)SP(=O)(OCC)OCC	-1.8195	4.41345	1	Class III	1	1	-1.24971	-1.29798	1													ND
	1122	112-03-8	N,N,N-Trimethyloctadecan-1-aminium chloride	CCCCCCCCCCCCCCCCCC[N+](C)(C)C	0.305902	632.247	4	Class III	1	1	-0.178922	0.500227														1.4474
	1123	3004-71-5	6-Chloro-N-methyl-N'-isopropyl-1,3,5-triazine-2,4-diamine	n1c(nc(nc1NC(C)C)Cl)NC	0.571696	752.159	4	Class III	1	1	0.75304	0.55434														ND
	1124	107-87-9	2-Pentanone	O=C(C)CCC	1.26925	1601.1	4	Class I	3	3	1.43173	1.4425														ND
	1125	2669-32-1	Lythidathion	O=C1N(N=C(OCC)S1)CSP(OC)(OC)=S	-0.0715214	268.323	3	Class III	1	1	-0.615447	-0.775481	1													ND
	1126	555-29-3, 555-30-6	Methyldopa	O=C(O)C(N)(C)Cc1ccc(O)c(O)c1	1.375	5008.7	5	Class III	1	1	1.39561	0.682454														ND
	1127	195252-02-9	9H-Purin-6-amine, 9-(cyclopropylmethyl)-N,N-dimethyl-	n1cnc(c2ncn(c12)CC3CC3)N(C)C	0.41915	570.36	4	Class III	1	1	0.416893	0.202292														ND
	1128	111470-99-6	Amlodipine besylate	O=C(OC)C2=C(NC(=C(C(=O)OCC)C2(c1ccccc1Cl))COCCN)C	-0.158538	283.827	3	Class III	1	1	0.526957	0.379623														ND
	1129	41890-92-0	7-Methoxy-3,7-dimethyloctan-2-ol	OC(C)C(C)CCCC(OC)(C)C	1.37768	4493.09	5	Class III	1	1	1.34466	1.38722														ND
	1130	19376-15-9	1,1,1-Trichloropropan-2-yl acetate	O=C(OC(C)C(Cl)(Cl)Cl)C	0.644716	906.689	4	Class III	1	1	0.653876	0.58287														ND
	1131	1763-23-1	Perfluorooctanesulfonic acid	O=S(=O)(O)C(F)(F)C(F)(F)C(F)(F)C(F)(F)C(F)(F)C(F)(F)C(F)(F)C(F)(F)F	-0.299242	251.097	3	Class III	1	1	ND	-0.0370798														1.84845
	1132	71675-87-1	4-Amino-5-(ethanesulfonyl)-2-methoxybenzoic acid	O=C(O)c1cc(c(N)cc1(OC))S(=O)(=O)CC	0.887644	2001.76	5	Class III	1	1	1.33319	0.706331														ND
	1133	134-49-6, 1707-14-8	Phenmetrazine	O1CCNC(C)C1c2ccccc2	-0.111	137.268	3	Class III	1	1	0.361378	0.363411														ND
	1134	1331-29-9	Ethyldichlorobenzene	c1ccc(cc1)CC(Cl)Cl	1.49981	5533.34	5	Class III	1	1	0.83863	0.880018														ND
	1135	126-61-4	Phosphonic acid, 1-(hydroxyvinyl)-, dimethyl ester, diethyl phosphate	O=P(OC(=C)P(=O)(OC)OC)(OCC)OCC	-0.221426	173.072	3	Class III	1	1	-0.0732257	-1.11857	1													ND
	1136	2675-94-7	N,N-Diethylacrylamide	O=C(C=C)N(CC)CC	1.04661	1415.94	4	Class III	1	1	1.06745	0.841273														ND
	1137	4126-70-9	Bis(2-aminoethyl)fumarate dihydrochloride	O=C(OCCN)C=CC(=O)OCCN	1.25734	3657.14	5	Class III	1	1	1.11473	0.86746														ND
	1138	27471-60-9	Fenoxedil hydrochloride	O=C(N(c1cc(OCC)ccc1(OCC))CCN(CC)CC)COc2ccc(OCCCC)cc2	0.662303	2236.21	5	Class III	1	1	0.315171	0.220428														ND
	1139	59631-26-4	Phosphorothioic acid, O-(1,6-dihydro-5-methoxy-1-methyl-6-oxo-4-pyridazinyl) O,O-dipropyl ester	O=C1C(OC)=C(OP(OCCC)(OCCC)=S)C=NN1C	-1.11148	26.0196	2	Class III	1	1	-1.077	-1.11195	1													ND
	1140	98-06-6	tert-Butylbenzene	c1ccc(cc1)C(C)(C)C	1.35613	3047.46	5	Class I	3	3	1.3714	1.28364														ND
	1141	2631-40-5	Isoprocarb	O=C(Oc1ccccc1C(C)C)NC	0.367407	450.307	4	Class I	3	3	0.100299	-0.115366		1												ND
	1142	26964-71-6	Fenaperone hydrochloride	O=C(OC1CCCCC1)N2CCN(CC2)CCCC(=O)c3ccc(F)cc3	0.418323	986.388	4	Class III	1	1	-0.209665	0.188747		1												ND
	1143	501-68-8	Beclamide	O=C(NCc1ccccc1)CCCl	1.21055	3209.75	5	Class III	1	1	0.841687	0.699232														-1.48398
	1144	3737-22-2	3,5-Pyridinedicarboxylic acid, diisopropyl ester	O=C(OC(C)C)c1cncc(c1)C(=O)OC(C)C	1.31863	5233.38	5	Class III	1	1	1.27482	0.850774														ND
	1145	786-19-6	Carbophenothion	O(CC)P(OCC)(=S)SCSc1ccc(cc1)Cl	-1.70148	6.81772	2	Class III	1	1	-1.09992	-0.889125	1													ND
	1146	36014-99-0	4-Benzimidazolesulfonic acid, 5,6,7-trichloro-2-(trifluoromethyl)-	O=S(=O)(O)c2c1nc([nH]c1c(c(c2Cl)Cl)Cl)C(F)(F)F	-0.22725	218.979	3	Class III	1	1	-0.655698	-0.7003			1											ND
	1147	143-16-8	Dihexylamine	N(CCCCCC)CCCCCC	0.312109	380.276	4	Class III	1	1	0.577683	0.326743														ND
	1148	527-53-7	1,2,3,5-Tetramethylbenzene	c1c(cc(c(c1C)C)C)C	1.58494	5161.17	5	Class III	1	1	1.61778	1.35718														ND
	1149	53380-22-6	2-[(Ethanesulfinyl)methyl]phenyl hydrogen methylcarbonimidate	O=C(Oc1ccccc1CS(=O)CC)NC	-0.206065	150.143	3	Class III	1	1	-0.175131	0.0799931		1												ND
	1150	4799-59-1	Phosphoric acid, diethyl 4-(methylthio)-m-tolyl ester	O=P(Oc1ccc(c(c1)C)SC)(OCC)OCC	-1.50827	9.0075	2	Class III	1	1	-0.968166	-1.05169	1													ND
	1151	16219-98-0	2-Nitrosomethylaminopyridine	O=NN(c1ncccc1)C	-0.358756	60.0351	3	Class III	1	1	0.494922	-0.186905														ND
	1152	27318-86-1	Floverine	OCCOc1cc(OC)cc(OC)c1	1.31059	4052.59	5	Class II	3	2	0.89244	0.91382														ND
	1153	27016-91-7	2,3-Dihydro-N-methyl-7-nitro-2-oxo-5-phenyl-1H-1,4-benzodiazepine-1-carboxamide	O=C(NC)N3C(=O)CN=C(c1ccccc1)c2cc(ccc23)[N+](=O)[O-]	0.828888	2281.45	5	Class III	1	1	0.264138	0.483503														ND
	1154	80834-65-7	2(1H)-Quinolinone, 3,4-dihydro-6-(3-(4-phenyl-1-piperazinyl)propyl)-	O=C2Nc1ccc(cc1CC2)CCCN4CCN(c3ccccc3)CC4	0.155877	500.363	4	Class III	1	1	0.155733	0.151935														ND
	1155	89427-08-7	Benzimidazole-4-carbonitrile, 6-chloro-2-(trifluoromethyl)-	N#Cc1cc(cc2[nH]c(nc12)C(F)(F)F)Cl	-1.70901	4.79955	1	Class III	1	1	-1.63434	-1.27438			1											ND
	1156	67704-68-1	Metazine	N#CN(c1nc(nc(n1)NC(C)C)NC(C)C)C	0.833953	1700.99	4	Class III	1	1	1.0653	0.470886														ND
	1157	95-93-2	1,2,4,5-Tetramethylbenzene	c1c(c(cc(c1C)C)C)C	1.71696	6994.65	5	Class III	1	1	1.61964	1.43007														ND
	1158	2635-10-1	Methiocarb sulfoxide	O=C(Oc1cc(c(c(c1)C)S(=O)C)C)NC	-0.758907	42.04	2	Class III	1	1	-0.872971	-0.366644		1												ND
	1159	163165-91-1	2-(4,5-Dihydro-4,4-dimethyl-2-oxazolyl)phenol	O=C1C=CC=CC1C2=NC(C)(C)CO2	1.28695	3702.54	5	Class III	1	1	0.358567	0.653946														ND
	1160	76-58-4	Ethylmorphine	OC1C=CC5C4N(C)CCC25(c3c(OC12)c(OCC)ccc3C4)	0.412708	810.577	4	Class III	1	1	0.235325	0.0432821														ND
	1161	24994-52-3	Benzimidazol-6-ol, 5-chloro-2-(trifluoromethyl)-	FC(F)(F)c1nc2cc(O)c(cc2([nH]1))Cl	-0.628957	55.5927	3	Class III	1	1	-0.735189	-1.04868			1											ND
	1162	38700-88-8	Benzene, 1-chloro-3-(phenylthio)-	c1ccc(cc1)Sc2cccc(c2)Cl	0.779443	1328.25	4	Class III	1	1	0.928249	0.863826														ND
	1163	871-58-9	Potassium butylxanthate	O(C(=S)S)CCCC	0.382547	362.573	4	Class III	1	1	ND	0.727401														ND
	1164	85-98-3	N,N'-Diethylcarbanilide	O=C(N(c1ccccc1)CC)N(c2ccccc2)CC	0.464205	781.472	4	Class III	1	1	1.03322	0.778904														1.50563
	1165	112-73-2	Diethylene glycol dibutyl ether	O(CCOCCCC)CCOCCCC	1.25223	3902.59	5	Class I	3	3	1.21476	1.25594														ND
	1166	99-87-6	p-Cymene	c1cc(ccc1C)C(C)C	1.54923	4753.84	5	Class I	3	3	1.49934	1.37794														ND
	1167	34643-09-9	[2-(2-Chloro-4-ethylphenoxy)-5-methylphenyl]acetic acid	O=C(O)Cc2cc(ccc2(Oc1ccc(cc1Cl)CC))C	0.972304	2859.39	5	Class III	1	1	0.904828	0.426169														ND
	1168	125904-11-2	2-Bromostyrene	C=Cc1cc(ccc1Br)Br	1.3479	5835.84	5	Class III	1	1	ND	0.668804														ND
	1169	849-99-0	Dicyclohexyl adipate	O=C(OC1CCCCC1)CCCCC(=O)OC2CCCCC2	1.71246	16011	5	Class II	3	2	1.56483	1.35045														ND
	1170	58955-85-4	2-Methyl-4-phenyl-2H,6H-1,3,5-oxathiazine	N2=C(c1ccccc1)SC(OC2)C	0.530558	655.709	4	Class III	1	1	0.508177	0.496086														ND
	1171	24549-06-2	2-Ethyl-6-methylaniline	Nc1c(cccc1CC)C	0.816272	885.663	4	Class III	1	1	0.875179	0.823801														ND
	1172	117666-87-2	3-(1,3-Benzodioxol-5-yl)-2-propenethioic acid O-ethyl ester	O1c2ccc(C=CC(OCC)=S)cc2(OC1)	0.600123	940.941	4	Class III	1	1	0.602311	0.66212														ND
	1173	26644-46-2	Triforine	O=CNC(N1CCN(CC1)C(NC=O)C(Cl)(Cl)Cl)C(Cl)(Cl)Cl	1.14274	6042.19	5	Class III	1	1	ND	0.226187														ND
	1174	23485-79-2	S-(4-Methoxyphenyl) O-propan-2-yl (chloromethyl)phosphonodithioate	O(c1ccc(cc1)SP(OC(C)C)(CCl)=S)C	-0.45794	108.278	3	Class III	1	1	-0.567952	-0.788101	1													ND
	1175	2209-86-1	Loprodiol	OCC(CO)(CCl)CCl	0.87336	1292.71	4	Class III	1	1	1.1651	0.522911														ND
	1176	81994-68-5	Phthalimide, 4-butylamino-N-(2-(diethylamino)ethyl)-, hydrochloride	O=C2c1ccc(cc1C(=O)N2CCN(CC)CC)NCCCC	0.215423	521.274	4	Class III	1	1	0.420861	0.387123														ND
	1177	52723-84-9	Acetamide, 2-(4-chloro-2-methylphenoxy)-N-phenyl-	O=C(Nc1ccccc1)COc2ccc(cc2C)Cl	1.21377	4510.78	5	Class III	1	1	0.782011	0.804413														ND
	1178	332-69-4	Bromamid	O=C(N(C)C)CCNc1ccc(cc1)Br	0.826256	1817.49	4	Class III	1	1	0.960786	0.541799														ND
	1179	375-01-9	Heptafluorobutanol	FC(F)(F)C(F)(F)C(F)(F)CO	1.25886	3630.87	5	Class III	1	1	1.20752	0.705658														ND
	1180	48145-04-6	2-Phenoxyethyl acrylate	O=C(OCCOc1ccccc1)C=C	1.41558	5004.45	5	Class II	3	2	1.24538	1.18119														ND
	1181	556-61-6	Methyl isothiocyanate	C(=NC)=S	-0.122952	55.0891	3	Class III	1	1	ND	0.191028														ND
	1182	151-06-4, 461-78-9	Chlorphentermine	NC(C)(C)Cc1ccc(cc1)Cl	-0.164	125.909	3	Class III	1	1	0.761137	0.185099														ND
	1183	63869-31-8	S-{[(4-Chlorophenyl)sulfanyl]methyl} O-ethyl ethylphosphonodithioate	O(CC)P(CC)(=S)SCSc1ccc(cc1)Cl	-1.28274	17.0463	2	Class III	1	1	-1.30246	-0.987071	1													ND
	1184	17751-70-1	1-{2-[(2-Ethylhexyl)oxy]-2-(4-hexylphenyl)ethyl}pyridin-1-ium bromide	O(CC(CC)CCCC)C(c1ccc(cc1)CCCCCC)C[n+]2ccccc2	-0.278978	208.644	3	Class III	1	1	0.869259	-0.190394														ND
	1185	13071-79-9	Terbufos	O(CC)P(OCC)(=S)SCSC(C)(C)C	-2.25534	1.60215	1	Class III	1	1	-2.33948	-1.54108	1													ND
	1186	1687-61-2	m-Cresol, 6-ethyl-	Oc1cc(ccc1CC)C	0.590453	530.398	4	Class I	3	3	0.731633	0.823821														ND
	1187	58-38-8	Prochlorperazine	c1ccc3c(c1)N(c2cc(ccc2S3)Cl)CCCN4CCN(C)CC4	0.683403	1803.88	4	Class III	1	1	0.613629	0.178205														ND
	1188	1757-18-2	Akton	O(C(=CCl)c1cc(ccc1Cl)Cl)P(OCC)(OCC)=S	-0.94956	42.1897	2	Class III	1	1	-1.07207	-1.12684	1													ND
	1189	10389-72-7	Clortermine hydrochloride	NC(C)(C)Cc1ccccc1Cl	0.180579	278.379	3	Class III	1	1	1.18497	-0.00881206														ND
	1190	148-72-1, 92-13-7	Pilocarpine	O=C2OCC(Cc1cncn1C)C2CC	0.286	402.346	4	Class III	1	1	0.31782	0.403961														ND
	1191	556-64-9	Methyl thiocyanate	N#CSC	-0.0851634	60.0972	3	Class III	1	1	ND	0.146552														ND
	1192	104606-13-5	R 56865	Fc4ccc(OCCCCN3CCC(N(c2nc1ccccc1s2)C)CC3)cc4	-0.428633	154.133	3	Class III	1	1	-0.107135	0.198321														ND
	1193	74037-29-9	5-Oxo-1-phenyl-3-propyl-4,5-dihydro-1H-pyrazole-4-carbaldehyde	O=Cc1c(O)n(nc1CCC)c2ccccc2	0.521734	765.52	4	Class III	1	1	ND	0.600784														ND
	1194	112665-43-7	(+-)-7-(3,5,6-trimethyl-1,4-benzoquinon-2-yl)-7-phenylheptanoic acid	O=C(O)CCCCCC(c1ccccc1)C=2C(=O)C(=C(C(=O)C=2C)C)C	1.0248	3752.71	5	Class II	3	2	0.777733	0.29455														0.850921
	1195	694-83-7	1,2-Cyclohexanediamine	NC1CCCCC1(N)	1.01084	1170.75	4	Class III	1	1	ND	0.649261														ND
	1196	149690-78-8	D 19050	O=C(OCC=C)Nc1ccc(nc1(N))NCc2ccc(F)cc2	0.466159	925.335	4	Class III	1	1	ND	0.481763		1												ND
	1197	120928-09-8	Fenazaquin	n1cnc3ccccc3(c1OCCc2ccc(cc2)C(C)(C)C)	-0.358862	134.1	3	Class III	1	1	-0.043618	0.517313														ND
	1198	1031-07-8	Endosulfan sulfate	O=S1(=O)(OCC2C(CO1)C3(C(=C(C2(C3(Cl)Cl)Cl)Cl)Cl)Cl)	-1.36778	18.1335	2	Class III	1	1	ND	-0.194779														1.37801
	1199	92-49-9	N-(2-Chloroethyl)-N-ethylaniline	c1ccc(cc1)N(CC)CCCl	0.526936	618.007	4	Class III	1	1	0.407328	0.50542														ND
	1200	58066-96-9	Ethanol, 2-[ethyl(3-methyl-4-nitrosophenyl)amino]-	O=Nc1ccc(cc1C)N(CC)CCO	0.208023	336.219	4	Class III	1	1	ND	0.39767														ND
	1201	5560-72-5	Iprindole	c1ccc2c(c1)c3c(n2CCCN(C)C)CCCCCC3	0.435639	775.583	4	Class III	1	1	1.39011	0.302565														ND
	1202	73713-65-2	2-(Diethylamino)ethyl 4-({[3-hydroxy-5-(hydroxymethyl)-2-methylpyridin-4-yl]methyl}amino)benzoate--hydrogen chloride (1/2)	O=C(OCCN(CC)CC)c1ccc(cc1)NCc2c(O)c(ncc2CO)C	1.11079	5000.71	5	Class III	1	1	0.504896	0.480375														ND
	1203	625-69-4	2,4-Pentanediol	OC(C)CC(O)C	1.81894	6864.24	5	Class I	3	3	1.758	1.60017														ND
	1204	135-98-8	sec-Butylbenzene	c1ccc(cc1)C(C)CC	1.22279	2241.81	5	Class I	3	3	1.309	1.27904														ND
	1205	68694-11-1	Triflumizole	FC(F)(F)c2cc(ccc2(N=C(n1cncc1)COCCC))Cl	0.316379	716.37	4	Class III	1	1	0.272522	0.23163														1.56278
	1206	64808-48-6	Lobenzarit sodium	O=C(O)c2ccccc2(Nc1cc(ccc1(C(=O)O))Cl)	0.533056	995.343	4	Class III	1	1	0.507101	0.74548														ND
	1207	2779-66-0	Phosphorodithioic acid, S-((3,4-dichlorophenylthio)methyl) O,O-dimethyl ester	O(C)P(OC)(=S)SCSc1ccc(c(c1)Cl)Cl	-0.199036	220.856	3	Class III	1	1	-0.235058	-0.258215	1													ND
	1208	60634-41-5	10H-Phenothiazine, 2-bromo-10-[2-(1-methyl-2-piperidinyl)ethyl]-	c1ccc3c(c1)N(c2cc(ccc2S3)Br)CCC4N(C)CCCC4	0.349934	902.915	4	Class III	1	1	0.273608	0.370066														ND
	1209	77145-61-0	SR 57227A hydrochloride	n1c(cccc1Cl)N2CCC(N)CC2	-0.114056	162.797	3	Class III	1	1	0.520129	0.205289														ND
	1210	39236-46-9	Imidazolidinyl urea	O=C(NCNC(=O)NC1C(=O)NC(=O)N1(CO))NC2C(=O)NC(=O)N2(CO)	1.46412	11305.4	5	Class III	1	1	0.55967	0.699025														ND
	1211	107-15-3	Ethylenediamine	NCCN	1.14615	841.414	4	Class III	1	1	1.74306	0.760985														ND
	1212	36643-74-0	1-Indanol	OC2c1ccccc1CC2	0.66505	620.471	4	Class II	3	2	1.00263	1.0415														ND
	1213	41905-80-0	1-Oxo-2-(2,4,6-trimethylphenyl)-1H-inden-3-yl 2-ethylhexanoate	O=C1c3ccccc3(C(OC(=O)C(CC)CCCC)=C1c2c(cc(cc2C)C)C)	-1.38719	16.0121	2	Class III	1	1	1.13623	0.586179														ND
	1214	111-44-4	Bis(2-chloroethyl) ether	O(CCCl)CCCl	-0.277212	75.537	3	Class III	1	1	0.492408	-0.0263667														ND
	1215	59-50-7	4-Chloro-3-methylphenol	Oc1ccc(c(c1)C)Cl	1.11011	1837.27	4	Class III	1	1	1.08823	0.910899														ND
	1216	109-43-3	Dibutyl decanedioate	O=C(OCCCC)CCCCCCCCC(=O)OCCCC	1.67504	14880.1	5	Class I	3	3	1.51501	1.45818														ND
	1217	87344-19-2	Piperazine, 1-methyl-4-((1-methyl-5-(4-methylbenzoyl)-1H-pyrrol-2-yl)acetyl)-	O=C(c1ccc(cc1)C)c2ccc(n2C)CC(=O)N3CCN(C)CC3	0.469551	1000.7	4	Class III	1	1	0.864157	0.277545														ND
	1218	327-78-6	4-Chloro-3-(trifluoromethyl)phenyl isocyanate	O=C=Nc1ccc(c(c1)C(F)(F)F)Cl	0.354606	501.309	4	Class III	1	1	0.827081	0.53203														ND
	1219	92-00-2	2,2'-(3-Chlorophenylimino)diethanol	OCCN(c1cccc(c1)Cl)CCO	1.37922	5164.5	5	Class III	1	1	1.13524	0.651653														ND
	1220	13286-40-3	Phosphorodithioic acid, O,O-diethyl S-m-nitrobenzyl ester	O=[N+]([O-])c1cccc(c1)CSP(OCC)(OCC)=S	-0.1086	250.255	3	Class III	1	1	-0.479476	-0.661699	1													ND
	1221	101023-74-9	N-(2-Ethyl-2-hexenylidene)-1-heneicosanamine	N(=CC(=CCCC)CC)CCCCCCCCCCCCCCCCCCCCC	1.10323	5324.07	5	Class III	1	1	1.24552	0.669998														ND
	1222	87-59-2	2,3-Dimethylaniline	Nc1cccc(c1C)C	0.885378	930.698	4	Class III	1	1	0.871138	0.723856														ND
	1223	79482-06-7	Chlorketone	O=C1c2ccc4c3c(ccc(C(=O)C1(Cl)Cl)c23)CC4	1.56415	10671.7	5	Class III	1	1	1.16669	0.526764														ND
	1224	93144-68-4	Propionamide, 2-(p-chlorophenoxy)-N-(2-(diethylamino)ethyl)-2-methyl-	O=C(NCCN(CC)CC)C(Oc1ccc(cc1)Cl)(C)C	-0.0172566	300.648	4	Class III	1	1	0.0475391	0.0814858														ND
	1225	50679-08-8	Terfenadine	OC(c1ccc(cc1)C(C)(C)C)CCCN2CCC(CC2)C(O)(c3ccccc3)c4ccccc4	-0.031836	438.334	4	Class III	1	1	0.672382	-0.033018														0.87475
	1226	1497-39-8	O-(4-Chlorophenyl) O-ethyl ethylphosphonothioate	O(c1ccc(cc1)Cl)P(OCC)(CC)=S	-0.443903	95.2501	3	Class III	1	1	-0.509279	-1.10479	1													ND
	1227	136-81-2	Phenol, 2-pentyl-	Oc1ccccc1CCCCC	0.629936	700.528	4	Class I	3	3	0.781357	0.868177														ND
	1228	14270-40-7	Phenol, 3-methyl-4-(methylsulfonyl)-	O=S(=O)(c1ccc(O)cc1C)C	1.5755	7007.26	5	Class III	1	1	1.50402	0.978337														ND
	1229	54473-55-1	N-{Methoxy[(prop-2-en-1-yl)sulfanyl]phosphoryl}propanimidic acid	O=C(NP(=O)(OC)SCC=C)CC	-0.251479	125.105	3	Class III	1	1	-0.129724	-0.448123	1													ND
	1230	3572-06-3	4-(4-(Acetyloxy)phenyl)-2-butanone	O=C(Oc1ccc(cc1)CCC(=O)C)C	1.16852	3040.12	5	Class I	3	3	1.22489	1.07408														ND
	1231	16768-69-7	1-Ethyl-1,2,3,4-tetrahydroquinoline	c1ccc2c(c1)N(CC)CCC2	1.04254	1778.35	4	Class III	1	1	1.02205	0.694765														ND
	1232	16712-64-4	6-Hydroxy-2-naphthoic acid	O=C(O)c1ccc2cc(O)ccc2(c1)	0.702083	947.663	4	Class III	1	1	1.0984	1.01787														ND
	1233	6012-78-8	Phenol, 2,2'-thiobis(6-tert-butyl-4-chloro-	Oc1c(cc(cc1Sc2cc(cc(c2(O))C(C)(C)C)Cl)Cl)C(C)(C)C	1.18535	6119.71	5	Class III	1	1	1.03285	0.136063														ND
	1234	62421-46-9	S-(4-Chlorophenyl) O-ethyl ethylphosphonothioate	O=P(OCC)(CC)Sc1ccc(cc1)Cl	-1.6582	5.81527	2	Class III	1	1	-1.46757	-1.13302	1													ND
	1235	76541-72-5	Mifobate	O=P(OC)(OC)OC(c1ccc(cc1)Cl)P(=O)(OC)OC	0.95125	3205.68	5	Class III	1	1	0.843948	-0.848708	1													ND
	1236	31098-20-1	Potassium 3-sulphonatopropyl acrylate	O=C(OCCCS(=O)(=O)O)C=C	1.33172	4168.55	5	Class III	1	1	ND	0.929908														ND
	1237	59379-68-9	5-Methyl-1,4-dithian-2-one O-((methylamino)carbonyl)oxime	O=C(ON=C1CSC(C)CS1)NC	-1.63492	5.10644	2	Class III	1	1	-1.21854	-1.78885		1												ND
	1238	462-06-6	Fluorobenzene	Fc1ccccc1	1.66091	4401.97	5	Class III	1	1	1.70247	0.675974														ND
	1239	2921-31-5	2-Chlorohexahydro-4-methyl 4H-1,3,2-benzodioxaphosphorin 2-sulfide	O1C(C)C2CCCCC2(OP1(=S)Cl)	-0.301055	120.336	3	Class III	1	1	-0.501104	-0.300681	1													ND
	1240	80834-53-3	6-{3-[4-(2,3-Dimethylphenyl)piperazin-1-yl]-1-hydroxypropyl}-3,4-dihydroquinolin-2(1H)-one	O=C2Nc1ccc(cc1CC2)C(O)CCN4CCN(c3cccc(c3C)C)CC4	0.104311	500.356	4	Class III	1	1	0.104243	0.0871431														ND
	1241	2402-79-1	2,3,5,6-Tetrachloropyridine	n1c(c(cc(c1Cl)Cl)Cl)Cl	0.667791	1009.28	4	Class III	1	1	-0.246424	0.216167														ND
	1242	25369-78-2	2-Benzimidazolinethione, 5-chloro-	c1cc(cc2NC(Nc12)=S)Cl	-0.088694	150.538	3	Class III	1	1	0.104922	0.174448														ND
	1243	32357-99-6	Phosphorodithioic acid, S-(2-(p-chlorophenylthio)ethyl) O,O-dimethyl ester	O(C)P(OC)(=S)SCCSc1ccc(cc1)Cl	-0.515819	100.269	3	Class III	1	1	-0.533906	-0.812797	1													ND
	1244	5585-52-4	2-Methyl-3-phenylbutan-2-amine--hydrogen chloride (1/1)	NC(C)(C)C(c1ccccc1)C	0.0427224	180.136	3	Class III	1	1	1.41442	0.145444														ND
	1245	98-13-5	Trichlorophenylsilane	c1ccc(cc1)[Si](Cl)(Cl)Cl	1.05634	2408.51	5	Class III	1	1	1.07862	0.64328														ND
	1246	104-93-8	1-Methoxy-4-methylbenzene	O(c1ccc(cc1)C)C	1.19668	1921.43	4	Class III	1	1	1.17926	1.12496														ND
	1247	117-14-6	1,5-Anthracenedisulfonic acid, 9,10-dihydro-9,10-dioxo-	O=C1c3cccc(c3(C(=O)c2cccc(c12)S(=O)(=O)O))S(=O)(=O)O	0.806552	2359.39	5	Class I	3	3	0.786759	1.21507														ND
	1248	71-23-8	1-Propanol	OCCC	1.49327	1871.17	4	Class I	3	3	1.22173	1.60649														ND
	1249	105-08-8	1,4-Cyclohexanedimethanol	OCC1CCC(CO)CC1	1.34644	3202.13	5	Class I	3	3	1.42655	1.12231														ND
	1250	118-92-3	Anthranilic acid	O=C(O)c1ccccc1(N)	1.59633	5413.49	5	Class I	3	3	1.57817	1.227														ND
	1251	124-30-1	1-Octadecanamine	NCCCCCCCCCCCCCCCCCC	0.56975	1000.75	4	Class I	3	3	0.956423	0.61244														ND
	1252	1942-80-9	S-(4-Chloro-3-methylphenyl) O-methyl ethylphosphonodithioate	O(C)P(CC)(=S)Sc1ccc(c(c1)C)Cl	-0.497754	89.2488	3	Class III	1	1	-0.757727	-0.853546	1													ND
	1253	38957-41-4	Emorfazone	O=C1C(OCC)=C(C=NN1C)N2CCOCC2	0.900125	1901.14	4	Class III	1	1	ND	0.511469														ND
	1254	7287-19-6	Prometryn	n1c(nc(nc1NC(C)C)SC)NC(C)C	0.905316	1940.77	4	Class III	1	1	0.939447	0.818145														1.51207
	1255	1187-59-3	N-Methylacrylamide	O=C(C=C)NC	0.747919	476.29	4	Class III	1	1	0.933529	0.853821														ND
	1256	96-08-2	Limonene dioxide	O1C(C)C1C2CCC3(OC3(C2))(C)	1.5249	5633.95	5	Class III	1	1	1.46182	1.00526														ND
	1257	118-96-7	2,4,6-Trinitrotoluene	O=[N+]([O-])c1cc(c(c(c1)[N+](=O)[O-])C)[N+](=O)[O-]	0.427129	607.303	4	Class III	1	1	0.200374	0.367499														ND
	1258	40712-66-1	4(3H)-Quinazolinone, 3-(4-bromo-o-tolyl)-2-methyl-, monohydrochloride	O=C1c3ccccc3(N=C(N1c2ccc(cc2C)Br)C)	-0.180888	217.05	3	Class III	1	1	0.574742	0.136904														ND
	1259	1073-67-2	Benzene, 1-chloro-4-ethenyl-	C=Cc1ccc(cc1)Cl	1.57605	5221.49	5	Class III	1	1	1.3947	1.31075														ND
	1260	54-11-5	Nicotine	n1cccc(c1)C2N(C)CCC2	-0.50026	51.2715	3	Class III	1	1	0.511251	0.296018														ND
	1261	28005-74-5	2,2'-[(2-Methylphenyl)imino]bisethanol	OCCN(c1ccccc1C)CCO	1.05211	2201.49	5	Class III	1	1	1.09209	0.735774														ND
	1262	389-08-2	Nalidixic acid	O=C(O)C1=CN(c2nc(ccc2(C1(=O)))C)CC	0.698811	1160.75	4	Class III	1	1	0.970298	0.451168														ND
	1263	89-57-6	5-Aminosalicylic acid	O=C(O)c1cc(N)ccc1(O)	1.26235	2801.69	5	Class III	1	1	1.25033	1.41063														ND
	1264	13361-31-4	Acetic acid, cyano-, 2-methylpropyl ester	N#CCC(=O)OCC(C)C	1.50568	4522.85	5	Class III	1	1	1.49757	1.18823														ND
	1265	4684-94-0	6-Chloro-2-picolinic acid	O=C(O)c1nc(ccc1)Cl	1.14258	2187.79	5	Class III	1	1	1.24581	0.956133														ND
	1266	2431-54-1	1,2,4-Trichloro-but-2-ene	C(=C(CCl)Cl)CCl	0.15174	226.121	3	Class III	1	1	0.292828	0.234106														ND
	1267	136-96-9	Diamthazole dihydrochloride	n2c1ccc(OCCN(CC)CC)cc1sc2N(C)C	0.382059	707.231	4	Class III	1	1	0.901672	0.335279														ND
	1268	92-54-6	Phenylpiperazine	c1ccc(cc1)N2CCNCC2	0.112394	210.151	3	Class III	1	1	0.156145	0.1325														ND
	1269	122-15-6	Dimetan	O=C(OC1=CC(=O)CC(C)(C)C1)N(C)C	-0.24535	120.078	3	Class III	1	1	0.452049	0.0546914		1												ND
	1270	79902-63-9	Simvastatin	O=C3OC(CCC2C(C=CC1=CC(C)CC(OC(=O)C(C)(C)CC)C12)C)CC(O)C3	1.02573	4441.12	5	Class III	1	1	0.610784	-0.0467037														1.29378
	1271	101-68-8	4,4'-Diphenylmethane diisocyanate	O=C=Nc1ccc(cc1)Cc2ccc(N=C=O)cc2	1.56572	9206.54	5	Class III	1	1	1.67004	0.825647														ND
	1272	15205-68-2	Acrylic acid, 2-(ethylthio)ethyl ester	O=C(OCCSCC)C=C	1.19367	2502.78	5	Class III	1	1	1.0979	0.676959														ND
	1273	76095-16-4	Enalapril maleate	O=C(O)C2N(C(=O)C(NC(C(=O)OCC)CCc1ccccc1)C)CCC2	0.781044	2273.78	5	Class III	1	1	0.297226	0.822857														ND
	1274	77668-42-9	(2,3-Dichlorophenyl)oxoacetonitrile	N#CC(=O)c1cccc(c1Cl)Cl	-0.599794	50.2671	3	Class III	1	1	0.579114	0.613429														ND
	1275	38051-02-4	1-[2-({[5-Diethylamino)-2-{[4-(dimethylsulfamoyl)phenyl]diazenyl}phenyl]sulfonyl}amino)ethyl]pyridinium chloride	O=S(=O)(NCC[n+]1ccccc1)c3cc(ccc3(N=Nc2ccc(cc2)S(=O)(=O)N(C)C))N(CC)CC	0.946139	4820.48	5	Class III	1	1	ND	0.00569037														ND
	1276	123886-71-5	Ethanamine, 2-(4-(3,4-dihydro-7-methoxy-2,2-dimethyl-3-phenyl-2H-1-benzopyran-4-yl)phenoxy)-,hydrochloride, trans-	O(c4ccc3c(OC(C)(C)C(c1ccccc1)C3(c2ccc(OCCN)cc2))c4)C	0.0934336	500.37	4	Class III	1	1	0.271516	0.200346														ND
	1277	18262-71-0, 53912-89-3	L-3-(2'-Piperidyl)pyridine	n1cccc(c1)C2NCCCC2	-0.093	130.959	3	Class III	1	1	ND	0.195813														ND
	1278	6587-45-7	O-Ethyl O-[4-(methanesulfinyl)phenyl] ethylphosphonothioate	O=S(c1ccc(OP(OCC)(CC)=S)cc1)C	-2.0675	2.50273	1	Class III	1	1	-1.73112	-1.49652	1													ND
	1279	82-02-0	Khellin	O=C2C=C(Oc3c(OC)c1occc1c(OC)c23)C	-0.577499	68.8459	3	Class III	1	1	-0.215518	0.491422														1.02573
	1280	19395-58-5	Moquizone	O=C3c1ccccc1N(C(=O)CN2CCOCC2)CN3c4ccccc4	0.80085	2221.52	5	Class III	1	1	0.0168286	0.576202														ND
	1281	91-88-3	2-(N-Ethyl-m-toluidino)ethanol	OCCN(c1cccc(c1)C)CC	0.88355	1370.98	4	Class III	1	1	0.927956	0.720474														ND
	1282	107-96-0	3-Mercaptopropanoic acid	O=C(O)CCS	-0.226002	63.0803	3	Class I	3	3	0.262081	0.460462														ND
	1283	572-48-5	Coumithoate	O=C2Oc1cc(OP(OCC)(OCC)=S)ccc1C3=C2CCCC3	-0.739873	67.0545	3	Class III	1	1	-1.23005	-0.0675486	1													ND
	1284	1134-23-2	Cycloate	O=C(N(CC)C1CCCCC1)SCC	0.892082	1679.73	4	Class III	1	1	0.85107	0.614769														ND
	1285	72468-80-5	2-(4-Dimethylaminobutoxy)stilbene hydrochloride	O(c2ccccc2(C=Cc1ccccc1))CCCCN(C)C	0.781196	1784.98	4	Class III	1	1	0.61658	0.400507														ND
	1286	18174-58-8	Pipoxolan hydrochloride	O=C1OC(OC1(c2ccccc2)c3ccccc3)CCN4CCCCC4	0.588201	1361.6	4	Class III	1	1	-0.448012	0.266644														ND
	1287	25953-06-4	5-Diethylamino-2-nitrosophenol hydrochloride	O=Nc1ccc(cc1(O))N(CC)CC	0.136428	265.916	3	Class III	1	1	ND	0.498752														ND
	1288	25646-24-6	Cyclohexyl 2,2-dichloroethenyl N-prop-2-en-1-ylphosphoramidate	O=P(OC=C(Cl)Cl)(OC1CCCCC1)NCC=C	-0.4956	100.353	3	Class III	1	1	-0.58908	-0.133703	1													ND
	1289	100-06-1	4'-Methoxyacetophenone	O=C(c1ccc(OC)cc1)C	1.05924	1721.21	4	Class I	3	3	0.887746	1.15353														ND
	1290	112-15-2	2-(2-Ethoxyethoxy)ethyl acetate	O=C(OCCOCCOCC)C	1.79562	11006.6	5	Class I	3	3	1.74674	1.53906														ND
	1291	527-84-4	1-Methyl-2-(propan-2-yl)benzene	c1ccc(c(c1)C)C(C)C	1.20092	2131.72	5	Class I	3	3	1.33112	1.36931														ND
	1292	106231-34-9	2-Ethyl-5-methyl-1,3-oxathiolan-4-one O-((methylamino)carbonyl)oxime	O=C(ON=C1C(OC(CC)S1)C)NC	-1.43551	8.00735	2	Class III	1	1	-1.1714	-1.14971		1												ND
	1293	116-09-6	Hydroxyacetone	O=C(C)CO	1.47298	2201.24	5	Class I	3	3	1.51527	1.36228														ND
	1294	61432-55-1	Dimepiperate	O=C(N1CCCCC1)SC(c2ccccc2)(C)C	0.555714	946.948	4	Class III	1	1	0.559011	0.658113														ND
	1295	10347-54-3	1,4-Bis(isocyanatomethyl)cyclohexane	O=C=NCC1CCC(CN=C=O)CC1	0.916082	1601.03	4	Class III	1	1	0.997601	0.717942														ND
	1296	50335-55-2	Mezilamine	n1c(nc(c(c1N2CCN(C)CC2)SC)Cl)NC	0.445061	801.992	4	Class III	1	1	0.55273	0.315671														ND
	1297	98-57-7	4-Chlorophenyl methyl sulfone	O=S(=O)(c1ccc(cc1)Cl)C	0.323339	401.393	4	Class III	1	1	1.18687	0.875078														ND
	1298	61738-03-2	N-Ethyl-N-(1-methoxyethyl)nitrous amide	O=NN(CC)C(OC)C	0.87913	1000.54	4	Class III	1	1	0.405307	0.477308														ND
	1299	63956-91-2	Propyl furan-2-ylcarbamate	O=C(OCCC)Nc1occc1	0.976043	1600.99	4	Class III	1	1	0.964522	0.83708		1												ND
	1300	17433-39-5	S-{[4-(Aminomethyl)-5-hydroxy-6-methylpyridin-3-yl]methyl} ethanethioate--hydrogen bromide (1/1)	O=C(C)SCc1cnc(c(O)c1CN)C	0.816736	1483.92	4	Class III	1	1	ND	0.460572														ND
	1301	25646-77-9	(4-ammonio-m-tolyl)ethyl(2-hydroxyethyl)ammonium sulphate	OCCN(c1ccc(N)c(c1)C)CC	-0.744051	35.0236	2	Class III	1	1	0.445431	0.537915														ND
	1302	40643-37-6	3-(4-Iodophenyl)-1-methyltriaz-1-ene	N(=NC)Nc1ccc(cc1)I	0.281412	499.066	4	Class III	1	1	0.293672	0.36291														ND
	1303	590-63-6	Bethanechol chloride	O=C(OC(C)C[N+](C)(C)C)N	0.883618	1233.23	4	Class III	1	1	ND	0.358729		1												ND
	1304	16752-54-8	2-(Methylamino)propanenitrile	N#CC(NC)C	-0.243393	48.0291	2	Class III	1	1	0.0409034	0.688491														ND
	1305	69002-84-2	5-Hydroxydiclofenac	O=C(O)Cc2cc(O)ccc2(Nc1c(cccc1Cl)Cl)	0.662559	1435.23	4	Class III	1	1	0.00353065	0.222068														ND
	1306	1190-16-5	4-(Dichloromethylsilyl)butyronitrile	N#CCCC[Si](C)(Cl)Cl	0.555263	654.076	4	Class III	1	1	0.837997	0.591988														ND
	1307	1940-42-7	4-Bromo-2,5-dichlorophenol	Oc1cc(c(cc1Cl)Br)Cl	0.75035	1361.38	4	Class III	1	1	0.641803	0.378331														ND
	1308	61361-61-3	Ethanol, 2-(((2-methoxy-5-nitrophenyl)methyl)amino)-	O=[N+]([O-])c1ccc(OC)c(c1)CNCCO	-0.87717	30.0177	2	Class III	1	1	-0.782263	-0.191869														ND
	1309	63918-29-6	Ethylamine, 2-(1-piperidino)-2-(2-thenyl)-, maleate	NCC(c1cccs1)N2CCCCC2	0.659095	959.432	4	Class III	1	1	0.539634	0.143286														ND
	1310	765-15-1	Lauryl thiocyanate	N#CSCCCCCCCCCCCC	0.740558	1251.31	4	Class III	1	1	0.9119	1.13804														ND
	1311	30653-83-9	Parsalmide	O=C(NCCCC)c1cc(N)ccc1(OCC#C)	0.545337	864.59	4	Class III	1	1	0.497691	0.63768														ND
	1312	97-00-7	1-Chloro-2,4-dinitrobenzene	O=[N+]([O-])c1ccc(c(c1)[N+](=O)[O-])Cl	0.500876	641.818	4	Class III	1	1	0.267851	0.125228														1.19641
	1313	93-75-4	Thioquinox	n1c3ccccc3(nc2c1SC(=S)S2)	0.882446	1802.92	4	Class III	1	1	0.443388	0.331398														ND
	1314	1476-53-5	Novobiocin sodium	O=C(OC4C(O)C(Oc3ccc2C(O)=C(NC(=O)c1ccc(O)c(c1)CC=C(C)C)C(=O)Oc2c3C)OC(C)(C)C4(OC))N	0.741143	3375.49	5	Class III	1	1	0.607506	0.117604		1												ND
	1315	63732-08-1	1-Bromo-2,2,2-trichloroethyl ethyl propanedioate	O=C(OCC)CC(=O)OC(C(Cl)(Cl)Cl)Br	0.883664	2619.37	5	Class III	1	1	0.861561	0.567426														ND
	1316	18470-07-0	O,O-Dimethyl O-[2-(4-methylcyclohex-3-en-1-yl)propan-2-yl] phosphorothioate	O(C)P(OC)(OC(C)(C)C1CC=C(C)CC1)=S	-0.0462775	250.213	3	Class III	1	1	-0.1017	0.183105	1													ND
	1317	21540-35-2	Methiuron	c1cc(cc(c1)C)NC(N(C)C)=S	1.05442	2202.37	5	Class III	1	1	0.878264	0.41032														ND
	1318	23103-98-2	Pirimicarb	O=C(Oc1nc(nc(c1C)C)N(C)C)N(C)C	-0.376838	100.06	3	Class III	1	1	-0.526768	-0.276879		1												ND
	1319	69409-94-5	Fluvalinate	N#CC(OC(=O)C(Nc1ccc(cc1Cl)C(F)(F)F)C(C)C)c3cccc(Oc2ccccc2)c3	-0.284173	261.408	3	Class III	1	1	-0.494619	0.00979389														1.79967
	1320	5707-69-7	Drazoxolon	O=C2ON=C(C2(=NNc1ccccc1Cl))C	-0.274434	126.325	3	Class III	1	1	0.188203	0.592301														ND
	1321	1690-33-1	1-(2-Chlorophenyl)propyl hydrogen carbonimidate	O=C(OC(c1ccccc1Cl)CC)N	0.522765	712.017	4	Class III	1	1	0.508897	0.575945		1												ND
	1322	94-11-1	2,4-D isopropyl ester	O=C(OC(C)C)COc1ccc(cc1Cl)Cl	0.155703	376.575	4	Class III	1	1	0.408802	0.44968														ND
	1323	58-55-9	Theophylline	O=C2c1[nH]cnc1N(C(=O)N2C)C	0.0967539	225.124	3	Class III	1	1	-0.00134471	0.506824														ND
	1324	98477-07-7	1H-Pyrazole-4-carboxamide, 5-cyano-1-(1,1-dimethylethyl)-N-methyl-	N#Cc1c(cnn1C(C)(C)C)C(=O)NC	0.279173	392.242	4	Class III	1	1	0.16801	0.373091														ND
	1325	1128-08-1	Dihydrojasmone	O=C1C(=C(C)CC1)CCCCC	1.17748	2501.87	5	Class II	3	2	1.21431	1.23778														ND
	1326	50-76-0	Actinomycin D	O=C6OC(C)C(NC(=O)c2ccc(c1OC=5C(=Nc12)C(C(=O)NC3C(=O)NC(C(=O)N4CCCC4(C(=O)N(C)CC(=O)N(C)C(C(=O)OC3(C))C(C)C))C(C)C)=C(N)C(=O)C=5C)C)C(=O)NC(C(=O)N7CCCC7(C(=O)N(C)CC(=O)N(C)C6C(C)C))C(C)C	-2.24118	7.20454	2	Class III	1	1	ND	-0.466398														ND
	1327	10258-54-5	2-Methoxyethyl cyanoacetate	N#CCC(=O)OCCOC	1.47796	4302.49	5	Class III	1	1	1.47415	1.05544														ND
	1328	89-73-6	Salicylhydroxamic acid	O=C(NO)c1ccccc1(O)	1.51424	5004.02	5	Class III	1	1	1.57556	1.05502														ND
	1329	1933-50-2	1-(4-Acetamidophenyl)-3,3-dimethyltriazene	O=C(Nc1ccc(N=NN(C)C)cc1)C	0.393457	510.315	4	Class III	1	1	0.329308	0.370032														ND
	1330	2782-70-9	O,O,O',O'-Tetramethyl S,S'-(phenylmethylene)phosphorodithioate	O(C)P(OC)(=S)Sc1ccc(cc1)CSP(OC)(OC)=S	-0.183089	265.334	3	Class III	1	1	-0.655406	-0.262864	1													ND
	1331	29091-21-2	Prodiamine	O=[N+]([O-])c1cc(c(N)c(c1N(CCC)CCC)[N+](=O)[O-])C(F)(F)F	1.64274	15387.6	5	Class III	1	1	1.37612	0.723243														1.18904
	1332	28981-97-7	Alprazolam	n4nc1n(c3ccc(cc3(C(=NC1)c2ccccc2))Cl)c4C	0.597692	1222.7	4	Class III	1	1	0.805784	0.606761														ND
	1333	1113-14-0	trans-1,2-Bis(propylsulfonyl)ethylene	O=S(=O)(C=CS(=O)(=O)CCC)CCC	-0.0792699	200.242	3	Class III	1	1	0.0212905	0.432782														ND
	1334	10138-19-9	4-Heptyl-2,6-dimethylphenol	Oc1c(cc(cc1C)CCCCCCC)C	0.861337	1601.22	4	Class II	3	2	0.883044	1.06153														ND
	1335	17256-39-2	2-Propanamine, 1-chloro-N,N-dimethyl-, hydrochloride (1:1)	N(C)(C)C(C)CCl	0.0240909	128.544	3	Class III	1	1	0.646229	0.157034														ND
	1336	2058-52-8	Clothiapine	N=2c1ccccc1Sc4ccc(cc4(C=2N3CCN(C)CC3))Cl	-0.0882513	280.639	3	Class III	1	1	0.172513	-0.0423442														ND
	1337	18181-80-1	Bromopropylate	O=C(OC(C)C)C(O)(c1ccc(cc1)Br)c2ccc(cc2)Br	1.0697	5026.46	5	Class III	1	1	0.996437	0.583409														ND
	1338	4549-40-0	N-Nitrosomethylvinylamine	O=NCN(C=C)C	-0.620065	24.0133	2	Class III	1	1	ND	0.494314														ND
	1339	86-04-4	Inosine diphosphate	O=C3N=CNc1c3(ncn1C2OC(COP(=O)(O)OP(=O)(O)O)C(O)C2(O))	0.947182	3791.53	5	Class III	1	1	ND	1.19524	1													ND
	1340	51356-13-9	Phosphorodithioic acid, O,O-diethyl ester, S-ester with 6-ethyl-2-(mercaptomethyl)-3(2H)-pyridazinone	O=C1C=CC(=NN1CSP(OCC)(OCC)=S)CC	-1.23493	18.769	2	Class III	1	1	-0.998105	-0.767433	1													ND
	1341	4702-64-1	4,8-Diamino-1,5-dihydroxy-2-(4-methoxyphenyl)anthraquinone	O=C1c4c(O)ccc(N)c4(C(=O)c2c(O)c(cc(N)c12)c3ccc(OC)cc3)	1.22951	6384.34	5	Class III	1	1	0.452531	0.468208														ND
	1342	1948-33-0	tert-Butylhydroquinone	Oc1ccc(O)c(c1)C(C)(C)C	0.62473	700.496	4	Class I	3	3	0.52245	0.937695														ND
	1343	4418-26-2	Sodium dehydroacetate	O=C1OC(=CC(=O)C1=C(O)C)C	0.417864	440.102	4	Class III	1	1	0.685215	0.782671														ND
	1344	17756-81-9	Acetamide, 2-chloro-N-(2-cyanoethyl)-	N#CCCNC(=O)CCl	0.448358	411.545	4	Class III	1	1	0.561223	0.426903														ND
	1345	1121-24-0	Phenol, o-mercapto- (6CI,7CI,8CI)	Oc1ccccc1S	0.150001	178.229	3	Class III	1	1	0.224918	0.40777														ND
	1346	28895-91-2	Urea, 3-acetyl-1-methyl-1-nitroso-	O=NN(C(=O)NC(=O)C)C	0.139516	200.094	3	Class III	1	1	0.493225	0.393343														ND
	1347	59-87-0	Nitrofurazone	O=C(N)NN=Cc1oc(cc1)[N+](=O)[O-]	0.474101	590.289	4	Class III	1	1	0.0376669	0.666974														ND
	1348	14052-72-3	2-Furaldehyde, 5-nitro-, 4,4-diethyl-3-thiosemicarbazone	O=[N+]([O-])c1oc(C=NNC(N(CC)CC)=S)cc1	0.443571	750.637	4	Class III	1	1	0.454054	0.398558														ND
	1349	29232-93-7	Pirimiphos-methyl	n1c(OP(OC)(OC)=S)cc(nc1N(CC)CC)C	0.612473	1250.97	4	Class III	1	1	0.555369	-0.398641	1													ND
	1350	78-82-0	2-Methylpropanenitrile	N#CC(C)C	-0.140243	50.0342	3	Class III	1	1	-0.0729605	0.380853														ND
	1351	1190-53-0	N-Butyltriimidodicarbonic diamide--hydrogen chloride (1/1)	N=C(N)NC(=N)NCCCC	0.219347	260.523	3	Class III	1	1	0.474106	0.701396														ND
	1352	620-02-0	2-Furancarboxaldehyde, 5-methyl-	O=Cc1oc(cc1)C	1.30088	2201.48	5	Class III	1	1	1.32604	0.578447														ND
	1353	55283-68-6	Ethalfluralin	O=[N+]([O-])c1cc(cc(c1N(CC(=C)C)CC)[N+](=O)[O-])C(F)(F)F	1.47743	10005.1	5	Class III	1	1	1.28647	0.739349														ND
	1354	5936-70-9	Benzamide, 3,4-diethoxy-N-(p-(2-(methylamino)ethoxy)benzyl)-	O=C(NCc1ccc(OCCNC)cc1)c2ccc(OCC)c(OCC)c2	0.906339	3002.04	5	Class III	1	1	0.368199	0.327232														ND
	1355	21452-14-2	2-Imino-N-(3-methylphenyl)-2,3-dihydro-1,3-thiazole-5-carboximidic acid	O=C(Nc1ccccc1)c2c(nc(N)s2)C	0.781747	1411.38	4	Class III	1	1	1.03856	0.442961														ND
	1356	597-88-6	O,S-Diethyl O-(4-nitrophenyl) phosphorothioate	O=[N+]([O-])c1ccc(OP(=O)(OCC)SCC)cc1	-1.21109	17.914	2	Class III	1	1	-1.32535	-1.39416	1													ND
	1357	112-38-9	10-Undecenoic acid	O=C(O)CCCCCCCCC=C	1.13278	2501.75	5	Class I	3	3	1.54186	1.05599														ND
	1358	128-04-1	Sodium dimethyldithiocarbamate	C(N(C)C)(=S)S	0.841662	841.882	4	Class III	1	1	0.994426	0.307156														1.09017
	1359	2674-91-1	Oxydeprofos	O=S(CC)CC(C)SP(=O)(OC)OC	-0.465634	89.096	3	Class III	1	1	-0.898699	-1.22185	1													ND
	1360	76280-91-6	Tecloftalam	O=C(O)c2c(C(O)=Nc1cccc(c1Cl)Cl)c(c(c(c2Cl)Cl)Cl)Cl	0.721012	2356.16	5	Class III	1	1	ND	-0.103595														ND
	1361	14216-25-2	2-Propenoic acid, 2-methyl-, 2-(ethylthio)ethyl ester	O=C(OCCSCC)C(=C)C	1.6285	7408.06	5	Class III	1	1	1.66697	1.22954														ND
	1362	13955-12-9	O-Methyl O-(4-nitrophenyl) O-propan-2-yl phosphorothioate	O=[N+]([O-])c1ccc(OP(OC)(OC(C)C)=S)cc1	-1.76497	5.00392	2	Class III	1	1	-1.81204	-0.940347	1													ND
	1363	103-11-7	2-Ethylhexyl acrylate	O=C(OCC(CC)CCCC)C=C	1.38173	4438.1	5	Class III	1	1	1.43576	1.35484														ND
	1364	3485-14-1	Cyclacillin	O=C(O)C3N2C(=O)C(NC(=O)C1(N)(CCCCC1))C2SC3(C)(C)	1.1669	5014.19	5	Class III	1	1	1.26612	0.809583														ND
	1365	78755-81-4	Flumazenil	O=C(OCC)c1ncn2c3ccc(F)cc3(C(=O)N(C)Cc12)	1.14166	4202.58	5	Class III	1	1	0.982263	0.54742														ND
	1366	22316-71-8	N-[(3,4-Dichlorophenyl)methyl]-N-(2,4-diimino-1,2,3,4-tetrahydroquinazolin-6-yl)nitrous amide	O=NN(c1ccc2nc(nc(N)c2(c1))N)Cc3ccc(c(c3)Cl)Cl	-0.0577032	318.012	4	Class III	1	1	-0.301734	0.321719														ND
	1367	5778-80-3	7-Methoxy-1,3,4,10-tetrahydroacridin-9(2H)-imine	n2c1ccc(OC)cc1c(N)c3c2CCCC3	0.51862	753.54	4	Class III	1	1	0.897971	0.259529														ND
	1368	20820-80-8	Medemo	O=P(OCC)(C)SCCN(C)C	-3.23809	0.122105	1	Class III	1	1	-2.83347	-1.50358	1													ND
	1369	3735-92-0	Methyl dimethyldithiocarbamate	C(N(C)C)(=S)SC	-0.337999	62.1072	3	Class III	1	1	-0.526711	0.409528														ND
	1370	18032-95-6	Phosphonodithioic acid, ethyl-, S,S-diethyl ester	O=P(CC)(SCC)SCC	-0.81961	30.0388	2	Class III	1	1	-0.428482	-0.602244	1													ND
	1371	2588-04-7	Phorate sulfone	O=S(=O)(CC)CSP(OCC)(OCC)=S	-2.38621	1.20153	1	Class III	1	1	-2.42456	-1.29401	1													ND
	1372	311-45-5	Paraoxon	O=[N+]([O-])c1ccc(OP(=O)(OCC)OCC)cc1	-2.18415	1.80091	1	Class III	1	1	-2.12789	-1.48257	1													ND
	1373	2461-15-6	2-Ethylhexyl glycidyl ether	O(CC1OC1)CC(CC)CCCC	1.6222	7805.41	5	Class III	1	1	0.844029	1.28171														ND
	1374	142-62-1	Hexanoic acid	O=C(O)CCCCC	1.41235	3001.92	5	Class I	3	3	1.36959	1.40862														ND
	1375	78-37-5	Linalyl cinnamate	O=C(OC(C=C)(C)CCC=C(C)C)C=Cc1ccccc1	1.54467	9967.55	5	Class I	3	3	1.38543	0.996548														ND
	1376	52-51-7	Bronopol	O=[N+]([O-])C(CO)(CO)Br	-0.0434671	180.941	3	Class III	1	1	-0.568369	0.448552														1.8163
	1377	53734-79-5	Metralindole hydrochloride	N4=C3c2c(c1cc(OC)ccc1n2CCN3C)CC4	0.682065	1227.84	4	Class III	1	1	1.59346	0.0750836														ND
	1378	55311-62-1	N-((p-Chlorophenyl)thio)-N-methyl-N'-2,4-xylylformamidine	N(=CN(C)Sc1ccc(cc1)Cl)c2ccc(cc2C)C	0.022162	320.798	4	Class III	1	1	ND	0.410878														ND
	1379	100-86-7	2-Methyl-1-phenylpropan-2-ol	OC(C)(C)Cc1ccccc1	0.930816	1280.97	4	Class III	1	1	1.06942	1.18469														ND
	1380	5397-31-9	3-((2-Ethylhexyl)oxy)propylamine	O(CCCN)CC(CC)CCCC	0.232859	320.219	4	Class I	3	3	0.241934	0.569623														1.49967
	1381	112-49-2	Triethylene glycol dimethyl ether	O(C)CCOCCOCCOC	1.48087	5393.19	5	Class III	1	1	1.50059	1.45828														ND
	1382	3724-65-0	2-Butenoic acid	O=C(O)C=CC	1.06532	1000.61	4	Class I	3	3	1.10239	0.627095														ND
	1383	4056-78-4	cis-1,3-Cyclopentanedicarboxylic acid	O=C(O)C1CCC(C(=O)O)C1	1.31307	3251.93	5	Class I	3	3	0.934672	0.937192														ND
	1384	10138-60-0	Hex-4-en-1-yn-3-ol	C#CC(O)C=CC	-0.451052	34.0246	2	Class III	1	1	-0.337432	0.552879														ND
	1385	1882-26-4	Pyricarbate	O=C(OCc1nc(ccc1)COC(=O)NC)NC	0.686602	1230.72	4	Class III	1	1	-0.912482	0.320612		1												ND
	1386	18664-94-3	Propanenitrile, 3,3'-(1,4-butanediylbis(oxy))bis-	N#CCCOCCCCOCCC#N	1.30954	4002.55	5	Class III	1	1	1.03078	0.641724														ND
	1387	123-05-7	2-Ethylhexanal	O=CC(CC)CCCC	1.30736	2601.86	5	Class I	3	3	1.14664	1.49554														ND
	1388	88-18-6	2-tert-Butylphenol	Oc1ccccc1C(C)(C)C	0.467059	440.333	4	Class I	3	3	0.682486	0.810626														ND
	1389	1890-47-7	1,2,3,4,7,7-Hexachloro-5-(2,2,3,3-tetrafluorocyclobutyl)bicyclo[2.2.1]hept-2-ene	FC3(F)(CC(C1CC2(C(=C(C1(C2(Cl)Cl)Cl)Cl)Cl)Cl)C3(F)(F))	0.113147	553.923	4	Class III	1	1	0.171661	-0.264215														ND
	1390	50539-67-8	Carbamic acid, methyl((4-methylphenyl)thio)-, 2,3-dihydro-2,2-dimethyl-7-benzofuranyl ester	O=C(Oc2cccc1c2(OC(C)(C)C1))N(C)Sc3ccc(cc3)C	-1.13751	25.023	2	Class III	1	1	-1.10724	-0.952864		1												ND
	1391	288-13-1	Pyrazole	n1ccc[nH]1	1.17157	1010.59	4	Class III	1	1	1.21498	0.514391														ND
	1392	20917-49-1	Nitrosoheptamethyleneimine	O=NN1CCCCCCC1	0.29916	283.176	3	Class III	1	1	0.200607	0.384345														ND
	1393	74833-39-9	3,4,8-Trihydroxy-12,13-epoxytrichothec-9-en-15-yl acetate	O=C(OCC34(CC(O)C(=CC4(OC2C(O)C(O)C3(C)(C12(OC1))))C))C	-0.972965	36.223	2	Class III	1	1	-1.1706	-0.574321											1			ND
	1394	1300-94-3	Amylmetacresol	Oc1cc(ccc1CCCCC)C	0.92534	1501.14	4	Class I	3	3	0.929144	0.987183														ND
	1395	3180-09-4	2-Butylphenol	Oc1ccccc1CCCC	0.625696	634.48	4	Class I	3	3	0.679345	0.706689														ND
	1396	89427-19-0	Carbamic acid, ethyl-, 5,6-dichloro-2-(trifluoromethyl)-4-benzimidazolyl ester	O=C(Oc1c2nc([nH]c2(cc(c1Cl)Cl))C(F)(F)F)NCC	-0.51991	103.334	3	Class III	1	1	-0.534462	-0.57778		1	1											ND
	1397	27464-23-9	Oxdralazine dihydrochloride	OCCN(c1nnc(cc1)NN)CCO	0.800312	1346.4	4	Class III	1	1	1.32358	0.732523														ND
	1398	93-71-0	Allidochlor	O=C(N(CC=C)CC=C)CCl	0.606899	702.343	4	Class III	1	1	0.854929	0.623224														ND
	1399	141-18-4	Bis(2-butoxyethyl) adipate	O=C(OCCOCCCC)CCCCC(=O)OCCOCCCC	0.501231	1098.71	4	Class I	3	3	0.922782	1.18257														ND
	1400	1079-01-2	Bicyclo[3.1.1]hept-2-ene-2-methanol, 6,6-dimethyl-, 2-acetate, (1S,5R)-	O=C(OCC1=CCC2CC1C2(C)(C))C	1.12688	2601.87	5	Class I	3	3	0.984295	1.14936														ND
	1401	60-12-8	2-Phenylethanol	OCCc1ccccc1	1.11839	1604.49	4	Class I	3	3	1.23593	1.05425														ND
	1402	1929-73-3	2,4-D-Butotyl	O=C(OCCOCCCC)COc1ccc(cc1Cl)Cl	0.414372	833.954	4	Class III	1	1	0.106347	0.281547														ND
	1403	31143-55-2	m-Cresol, 6-propyl-	Oc1cc(ccc1CCC)C	0.686929	730.552	4	Class I	3	3	0.783978	0.80096														ND
	1404	101-27-9	Barban	O=C(OCC#CCCl)Nc1cccc(c1)Cl	0.311876	529.256	4	Class III	1	1	0.607828	0.5743		1												1.63014
	1405	580-48-3	Chlorazine	n1c(nc(nc1N(CC)CC)Cl)N(CC)CC	0.519248	852.057	4	Class III	1	1	0.527499	0.623642														ND
	1406	144980-77-8	2-(4-{[(3,4-Dihydro-2H-1-benzopyran-2-yl)methyl]amino}butyl)-1H-1lambda~6~,2-benzothiazole-1,1,3(2H)-trione--hydrogen chloride (1/1)	O=C2c1ccccc1S(=O)(=O)N2CCCCNCC4Oc3ccccc3CC4	-0.129063	297.529	3	Class III	1	1	0.59823	0.260056														ND
	1407	62637-93-8	Trimethylamine oxide dihydrate	[O-][N+](C)(C)C	1.89385	5882.23	5	Class III	1	1	ND	0.700891														ND
	1408	99-71-8	4-(Butan-2-yl)phenol	Oc1ccc(cc1)C(C)CC	1.21277	2451.85	5	Class I	3	3	1.25837	0.812869														ND
	1409	24201-58-9	2,4-Oxazolidinedione, 3-(3,4-dichlorophenyl)-5,5-dimethyl-	O=C1OC(C(=O)N1c2cc(cc(c2)Cl)Cl)(C)C	1.04097	3012.13	5	Class III	1	1	0.742768	0.899429														ND
	1410	2431-50-7	2,3,4-Trichloro-1-butene	C=C(C(CCl)Cl)Cl	0.334247	344.228	4	Class III	1	1	0.443484	0.560745														ND
	1411	14052-79-0	2-Furaldehyde, 5-nitro-, 4,4-dimethyl-3-thiosemicarbazone	O=[N+]([O-])c1oc(C=NNC(N(C)C)=S)cc1	0.491161	750.643	4	Class III	1	1	0.48284	0.301986														ND
	1412	67578-42-1	2-(11-Oxo-10,11-dihydrodibenzo[b,f]oxepin-2-yl)propanoic acid	O=C(O)C(c2ccc3Oc1ccccc1CC(=O)c3(c2))C	-0.425081	106.076	3	Class III	1	1	-0.347755	-0.159617														ND
	1413	62-56-6	Thiourea	NC(N)=S	-0.579838	20.0293	2	Class III	1	1	0.400335	-0.0925566														ND
	1414	18530-56-8	Norea	O=C(NC1CC2CC1C3CCCC23)N(C)C	0.954555	2002.39	5	Class III	1	1	0.368283	0.188926														ND
	1415	499-75-2	Isopropyl-o-cresol	Oc1cc(ccc1C)C(C)C	0.732091	810.613	4	Class I	3	3	0.792228	0.777734														ND
	1416	68157-60-8	Forchlorfenuron	O=C(Nc1ccccc1)Nc2ccnc(c2)Cl	1.29776	4916.48	5	Class III	1	1	1.14513	0.594769														1.38632
	1417	143-07-7	Dodecanoic acid	O=C(O)CCCCCCCCCCC	1.77777	12008.4	5	Class I	3	3	1.69055	1.26653														ND
	1418	16339-01-8	N-Methyl-N-nitroso-4-(phenylazo)aniline	O=NN(c2ccc(N=Nc1ccccc1)cc2)C	0.698787	1200.8	4	Class III	1	1	0.470768	0.419259														ND
	1419	100-41-4	Ethylbenzene	c1ccc(cc1)CC	1.51844	3502.86	5	Class I	3	3	1.48394	1.42725														ND
	1420	55635-13-7	Alloxydim-sodium	O=C(OC)C1=C(O)C(C(=O)CC1(C)C)=C(NOCC=C)CCC	0.814828	2111.28	5	Class III	1	1	ND	0.641076														ND
	1421	89-83-8	Thymol	Oc1cc(ccc1C(C)C)C	0.814832	980.741	4	Class I	3	3	0.738389	0.788109														ND
	1422	495-48-7	Azoxybenzene	[O-][N+](=Nc1ccccc1)c2ccccc2	0.495553	620.443	4	Class III	1	1	0.69198	0.737187														ND
	1423	1146-99-2	Clorindione	O=C2c3ccccc3(C(=O)C2(c1ccc(cc1)Cl))	0.0541087	290.742	3	Class III	1	1	0.0473399	0.232264														ND
	1424	33213-28-4	Oxalic acid--1-(1-phenylethoxy)-3-[(propan-2-yl)amino]propan-2-ol (1/1)	OC(COC(c1ccccc1)C)CNC(C)C	0.217623	391.733	4	Class III	1	1	0.885401	0.390499														ND
	1425	15911-16-7	Isoxazolo(3,4-d)pyridazin-7(6H)-one, 3,4-dimethyl-	O=C2NN=C(c1c2(noc1C))C	0.782374	1000.58	4	Class III	1	1	0.739316	0.770787														ND
	1426	28808-62-0	3-(Furan-3-yl)-3a,7-dimethyl-3a,4,5,6-tetrahydro-2-benzofuran-1(3H)-one	O=C2OC(c1cocc1)C3(C2=C(C)CCC3)(C)	0.0720568	274.195	3	Class III	1	1	-0.641325	0.540383														ND
	1427	536-60-7	4-Isopropylbenzyl alcohol	OCc1ccc(cc1)C(C)C	0.832207	1020.77	4	Class I	3	3	1.35558	1.17317														ND
	1428	713-68-8	Phenol, 3-phenoxy-	Oc2cccc(Oc1ccccc1)c2	0.813472	1211.9	4	Class III	1	1	0.950325	1.00508														ND
	1429	25006-32-0	Leptophos oxon	O=P(Oc1cc(c(cc1Cl)Br)Cl)(OC)c2ccccc2	-0.523496	118.631	3	Class III	1	1	0.0501624	-0.163762	1													ND
	1430	3333-52-6	Tetramethylsuccinonitrile	N#CC(C)(C)C(C#N)(C)C	-0.702495	27.0186	2	Class III	1	1	-0.475015	0.469715														ND
	1431	77-71-4	5,5-Dimethylhydantoin	O=C1NC(=O)C(N1)(C)C	1.78469	7804.29	5	Class III	1	1	1.28628	1.31601														ND
	1432	2990-22-9	1-Propanol, 3,3'-(benzylimino)di-, dimethanesulfonate (ester), hydrochloride	O=S(=O)(OCCCN(Cc1ccccc1)CCCOS(=O)(=O)C)C	-0.04411	342.841	4	Class I	3	3	0.885609	-0.0207395														ND
	1433	20241-03-6	1-(3-TOLYL)-3,3-DIMETHYLTRIAZENE	N(=NN(C)C)c1cccc(c1)C	0.264638	300.201	4	Class III	1	1	0.343374	0.347499														ND
	1434	4228-91-5	Benzimidazole, 4-chloro-6-nitro-2-(trifluoromethyl)-	O=[N+]([O-])c2cc1[nH]c(nc1c(c2)Cl)C(F)(F)F	-1.42913	9.88698	2	Class III	1	1	-1.40135	-1.51844			1											ND
	1435	51352-87-5	Methyl 3-(2-(benzyl(methyl)amino)ethyl)benzoate hydrochloride	O=C(OC)c1cccc(c1)CCN(C)Cc2ccccc2	0.341125	621.543	4	Class III	1	1	0.848201	0.28574														ND
	1436	112-60-7	Tetraethylene glycol	OCCOCCOCCOCCO	2.22649	32718.6	5	Class I	3	3	2.09941	1.75466														ND
	1437	101-96-2	N,N'-Bis(1-methylpropyl)-1,4-benzenediamine	c1cc(ccc1NC(C)CC)NC(C)CC	-0.172544	148.108	3	Class III	1	1	0.0333164	0.658022														0.658658
	1438	3385-61-3	4,7-methano-1h-indenol, hexahydro-	OC1CC2CC1C3CC=CC23	1.32876	3202.42	5	Class III	1	1	1.18698	0.91263														ND
	1439	72420-38-3	Acifran	O=C(O)C=1OC(C(=O)C=1)(c2ccccc2)C	1.13855	3002.02	5	Class III	1	1	0.918491	0.643353														ND
	1440	52963-62-9	2-[(3-Fluoro-4-methoxyphenyl)(phenoxy)methyl]-1,4,5,6-tetrahydropyrimidine	Fc1cc(ccc1(OC))C(Oc2ccccc2)C3=NCCCN3	0.502873	1000.67	4	Class III	1	1	0.477913	0.30408														ND
	1441	49803-32-9	1,3-Indandione, 2-(1-(1-methylethyl)-4(1H)-pyridinylidene)-	O=C2c3ccccc3(C(=O)C2(=C1C=CN(C=C1)C(C)C))	0.737941	1451.08	4	Class III	1	1	0.346587	0.435955														ND
	1442	2231-57-4	Thiocarbazide	NNC(NN)=S	-0.69098	21.6242	2	Class III	1	1	ND	-0.400118														ND
	1443	128-42-7	4,4'-Dinitro-2,2'-stilbenesulfonic acid	O=[N+]([O-])c2ccc(C=Cc1ccc(cc1S(=O)(=O)O)[N+](=O)[O-])c(c2)S(=O)(=O)O	1.46692	12611.4	5	Class III	1	1	1.4946	1.15057														ND
	1444	98-29-3	4-tert-Butylcatechol	Oc1ccc(cc1(O))C(C)(C)C	0.69079	815.577	4	Class I	3	3	1.19751	0.897496														1.47068
	1445	60207-31-0	Azaconazole	n1cnn(c1)CC2(OCCO2)c3ccc(cc3Cl)Cl	0.0128464	309.152	4	Class III	1	1	0.0305652	0.479532														ND
	1446	50776-39-1	Tinofedrine hydrochloride	OC(c1ccccc1)C(NCC=C(c2ccsc2)c3ccsc3)C	1.22727	5999.78	5	Class III	1	1	0.767219	0.347623														ND
	1447	77693-03-9	2-(8-Methyl-11-oxo-10,11-dihydrodibenzo[b,f]thiepin-2-yl)propanoic acid	O=C(O)C(c1ccc3c(c1)C(=O)Cc2cc(ccc2S3)C)C	-0.494269	100.096	3	Class III	1	1	0.223066	-0.147465														ND
	1448	3040-44-6	1-Piperidineethanol	OCCN1CCCCC1	1.06453	1498.98	4	Class III	1	1	1.04088	1.00996														ND
	1449	66232-27-7	Acetic acid, 2-(N,N-bis(2-chloroethyl)aminophenyl)-, dodecyl ester	O=C(OCCCCCCCCCCCC)Cc1ccc(cc1)N(CCCl)CCCl	-0.789302	72.2018	3	Class III	1	1	-0.768304	-0.717401														ND
	1450	22316-47-8	Clobazam	O=C3N(c1ccccc1)c2cc(ccc2N(C(=O)C3)C)Cl	1.30093	6013.47	5	Class III	1	1	1.27412	0.605763														ND
	1451	65-23-6	Pyridoxine	Oc1c(ncc(c1CO)CO)C	1.37398	4002.46	5	Class I	3	3	1.46593	1.12025														ND
	1452	2785-87-7	2-Methoxy-4-propylphenol	Oc1ccc(cc1(OC))CCC	1.19461	2601.84	5	Class I	3	3	1.21579	0.983308														ND
	1453	122-39-4	Diphenylamine	c1ccc(cc1)Nc2ccccc2	0.821102	1120.88	4	Class III	1	1	1.13841	0.955486														1.33763
	1454	623-48-3	Acetic acid, iodo-, ethyl ester	O=C(OCC)CI	-0.63134	50.0124	3	Class III	1	1	-0.413596	0.143052														ND
	1455	77-78-1	Dimethyl sulfate	O=S(=O)(OC)OC	0.211388	205.217	3	Class III	1	1	0.299333	0.440471														ND
	1456	25726-97-0	Pyrazole, 1-((trichloromethyl)thio)-	n1cccn1SC(Cl)(Cl)Cl	0.209799	352.587	4	Class III	1	1	0.445515	0.398288														ND
	1457	1866-43-9	Rolodine	n2c(nc(NCc1ccccc1)c3cc[nH]c23)C	-0.473709	80.0558	3	Class III	1	1	0.619101	0.372256														ND
	1458	950-10-7	Mephosfolan	O=P(N=C1SCC(C)S1)(OCC)OCC	-1.48041	8.9096	2	Class III	1	1	-1.24559	-1.19436	1													ND
	1459	22224-92-6	Fenamiphos	O=P(Oc1ccc(c(c1)C)SC)(OCC)NC(C)C	-2.05023	2.70224	1	Class III	1	1	-1.57887	-0.753536	1													ND
	1460	20231-45-2	1,7-Dimethyl-2-oxobicyclo[2.2.1]heptane-7-carbaldehyde	O=CC2(C)(C1CC(=O)C2(C)(CC1))	1.27099	3102.2	5	Class III	1	1	1.23122	1.11374														ND
	1461	3457-98-5	Benzenamine, 4-(2-phenyldiazenyl)-, hydrochloride (1:1)	N(=Nc1ccc(N)cc1)c2ccccc2	0.72942	1057.81	4	Class III	1	1	0.683284	0.482992														ND
	1462	98-59-9	p-Toluenesulfonyl chloride	O=S(=O)(c1ccc(cc1)C)Cl	1.39153	4696.29	5	Class III	1	1	0.885387	0.982514														ND
	1463	2917-21-7	O-(2-Chloro-4-nitrophenyl) O-methyl ethylphosphonothioate	O=[N+]([O-])c1ccc(OP(OC)(CC)=S)c(c1)Cl	-1.10807	23.0543	2	Class III	1	1	-1.14531	-0.698794	1													ND
	1464	75-31-0	Isopropylamine	NC(C)C	0.27393	111.069	3	Class I	3	3	0.266229	0.649077														ND
	1465	13047-13-7	4-(Hydroxymethyl)-4-methyl-1-phenylpyrazolidin-3-one	O=C2NN(c1ccccc1)CC2(C)CO	0.438727	566.372	4	Class III	1	1	0.125028	0.558517														ND
	1466	89427-16-7	Benzimidazole, 6-bromo-4,5-dichloro-2-(trifluoromethyl)-	FC(F)(F)c2nc1c(cc(c(c1Cl)Cl)Br)[nH]2	-2.0774	2.79413	1	Class III	1	1	-1.86089	-1.76468			1											ND
	1467	3188-57-6	Octahydro-1aH-2,5-methanoindeno[1,2-b]oxiren-4-ol	OC1CC3CC1C4CC2OC2C34	1.27518	3132.22	5	Class III	1	1	0.67284	0.746126														ND
	1468	4129-17-3	Phosphinic azide, diphenyl-	O=P(N=[N+]=N)(c1ccccc1)c2ccccc2	-0.00729244	240.143	3	Class III	1	1	ND	-0.0339397														ND
	1469	6899-10-1	Hexadecyltrimethylammonium	CCCCCCCCCCCCCCCC[N+](C)(C)C	0.158959	410.305	4	Class III	1	1	-0.183692	0.612905														ND
	1470	1614-30-8	Urea, 1,1'-(4,4'-biphenylyene)bis(2-thio-	NC(Nc1ccc(cc1)c2ccc(cc2)NC(N)=S)=S	-0.179072	200.233	3	Class III	1	1	-0.690264	0.509235														ND
	1471	117-18-0	2,3,5,6-Tetrachloronitrobenzene	O=[N+]([O-])c1c(c(cc(c1Cl)Cl)Cl)Cl	-0.015152	251.945	3	Class III	1	1	0.654133	0.383637														ND
	1472	57081-56-8	Acetic acid, 2-(4-(4-chlorobenzyl)phenoxy)-, 3-pyridinylmethyl ester	O=C(OCc1cnccc1)COc2ccc(cc2)Cc3ccc(cc3)Cl	0.866582	2705.36	5	Class III	1	1	0.81191	0.675087														ND
	1473	133-67-5	Trichlormethiazide	O=S(=O)(N)c1cc2c(cc1Cl)NC(NS2(=O)(=O))C(Cl)Cl	1.16966	5625.92	5	Class III	1	1	1.02734	0.556155														ND
	1474	13286-49-2	Phosphorodithioic acid, O,O-diethyl S-p-nitrobenzyl ester	O=[N+]([O-])c1ccc(cc1)CSP(OCC)(OCC)=S	-0.50654	100.102	3	Class III	1	1	-0.642122	-0.642958	1													ND
	1475	3558-60-9	(2-Methoxyethyl)benzene	O(C)CCc1ccccc1	1.47896	4103.08	5	Class I	3	3	0.974705	1.10046														ND
	1476	59-47-2	Mephenesin	OCC(O)COc1ccccc1C	0.535584	625.418	4	Class III	1	1	0.687589	1.03092														ND
	1477	396-01-0	Triamterene	n1c(nc(N)c2nc(c(nc12)N)c3ccccc3)N	0.198755	400.246	4	Class III	1	1	0.41746	0.571045														ND
	1478	4121-35-1	Phenazine, 1,2,3,4-tetrahydro-, 5,10-dioxide	O=[N+]2c1ccccc1N(O)C3=C2CCCC3	0.795604	1356.91	4	Class III	1	1	ND	0.543771														ND
	1479	13457-18-6	Pyrazophos	O=C(OCC)c1cn2nc(OP(OCC)(OCC)=S)cc2(nc1C)	-0.392832	151.112	3	Class III	1	1	ND	-0.543811	1													1.26029
	1480	6853-79-8	2-[Bis(ethylsulfanyl)methyl]phenyl hydrogen methylcarbonimidate	O=C(Oc1ccccc1C(SCC)SCC)NC	0.243995	500.595	4	Class III	1	1	0.156327	-0.30584		1												ND
	1481	108-82-7	2,6-Dimethyl-4-heptanol	OC(CC(C)C)CC(C)C	1.39263	3562.53	5	Class I	3	3	1.5266	1.39222														ND
	1482	2235-12-3	1,3,5-Hexatriene	C=CC=CC=C	0.41879	210.171	3	Class I	3	3	0.610885	1.05652														ND
	1483	1203-24-3	1-(2-Chlorophenyl)-1H-pyrrole-2,5-dione	O=C1C=CC(=O)N1c2ccccc2Cl	0.400015	521.518	4	Class III	1	1	0.0911827	0.475744														ND
	1484	642-44-4	Aminometradine	O=C1C=C(N)N(C(=O)N1CC)CC=C	1.07147	2301.38	5	Class III	1	1	0.940788	0.719418														ND
	1485	21755-66-8	Picoperine	n1ccccc1CN(c2ccccc2)CCN3CCCCC3	0.436212	806.593	4	Class III	1	1	0.370022	0.268936														ND
	1486	4336-19-0	1-Cyclohexene-1,2-dicarboxylic acid, dimethyl ester	O=C(OC)C1=C(C(=O)OC)CCCC1	0.548237	700.448	4	Class I	3	3	1.84856	1.24493														ND
	1487	56355-17-0	Zoliprofen	O=C(O)C(c2ccc(Oc1nccs1)cc2)C	-0.265946	135.13	3	Class III	1	1	-0.1125	0.336812														ND
	1488	4412-09-3	5,5'-Oxybis[3,4-dichloro-2(5H)-furanone]	O=C2OC(OC1OC(=O)C(=C1Cl)Cl)C(=C2Cl)Cl	0.799004	2013.87	5	Class III	1	1	0.852404	0.678138														ND
	1489	98124-09-5	1H-Pyrrole-2-acetamide, N-(2-((2,5-dimethoxyphenyl)amino)-2-oxoethyl)-1-methyl-5-(4-methylbenzoyl)-	O=C(c1ccc(cc1)C)c2ccc(n2C)CC(=O)NCC(=O)Nc3cc(OC)ccc3(OC)	0.514882	1470.99	4	Class III	1	1	0.495906	0.473957														ND
	1490	6973-01-9	4-Pteridinamine (9CI)	n1cnc(N)c2nccnc12	0.704678	745.418	4	Class III	1	1	0.775281	0.416557														ND
	1491	5240-72-2	2-Norbornane methanol	OCC2CC1CCC2(C1)	1.10339	1601.16	4	Class III	1	1	1.21353	1.04977														ND
	1492	59-33-6	Pyrilamine maleate	n1ccccc1N(Cc2ccc(OC)cc2)CCN(C)C	0.106762	364.915	4	Class III	1	1	0.433222	0.292297														ND
	1493	20977-50-8	Carperone	O=C(OC2CCN(CCCC(=O)c1ccc(F)cc1)CC2)NC(C)C	-0.0529552	310.201	4	Class III	1	1	0.170754	0.354885		1												ND
	1494	97-74-5	Tetramethylthiuram monosulfide	C(N(C)C)(=S)SC(N(C)C)=S	0.310292	425.719	4	Class III	1	1	-0.0732815	0.21607														0.386747
	1495	100-72-1	(2S)-oxan-2-ylmethanol	OCC1OCCCC1	1.50694	3732.39	5	Class III	1	1	1.54073	1.30466														ND
	1496	96567-81-6	2H-1-Benzopyran-2-one, 6-((dimethylamino)methyl)-7-hydroxy-4-methyl-8-(2-propenyl)-, hydrochloride	O=C2Oc1c(cc(c(O)c1CC=C)CN(C)C)C(=C2)C	0.81113	1769.34	4	Class III	1	1	0.373811	-0.0500528														ND
	1497	93-14-1	Guaifenesin	OCC(O)COc1ccccc1(OC)	0.882116	1510.97	4	Class III	1	1	0.922009	0.918664														ND
	1498	50-06-6, 57-30-7	Phenobarbital	O=C2NC(=O)C(c1ccccc1)(C(=O)N2)CC	-0.231	136.436	3	Class III	1	1	0.38006	0.287717														ND
	1499	935-92-2	2,5-Cyclohexadiene-1,4-dione, 2,3,5-trimethyl-	O=C1C=C(C(=O)C(=C1C)C)C	0.124742	200.141	3	Class II	3	2	0.235302	1.00991														ND
	1500	3337-87-9	Quinazoline, 4-((2-(dimethylamino)ethyl)amino)-	n1cnc(NCCN(C)C)c2ccccc12	0.491345	670.448	4	Class III	1	1	0.940445	0.311811														ND
	1501	86-86-2	1-Naphthaleneacetamide	O=C(N)Cc2cccc1ccccc12	0.960518	1691.26	4	Class III	1	1	0.870752	0.609978														ND
	1502	74-83-9	Methyl bromide	CBr	0.357555	216.27	3	Class III	1	1	0.143458	0.64428														ND
	1503	141-79-7	4-Methylpent-3-en-2-one	O=C(C=C(C)C)C	0.485571	300.214	4	Class I	3	3	1.26649	1.21918														ND
	1504	60756-96-9	Piflutixol	Fc3ccc4C(=CCCN1CCC(CCO)CC1)c2cc(ccc2Sc4(c3))C(F)(F)F	-2.47824	1.5012	1	Class III	1	1	-1.76876	-0.0382162														ND
	1505	99-88-7	Cumidine	Nc1ccc(cc1)C(C)C	0.862765	985.738	4	Class III	1	1	ND	0.861091														ND
	1506	112733-08-1	1(2H)-Quinazolineacetic acid, 3,4-dihydro-3-((4-bromo-2-fluorophenyl)methyl)-2,4-dioxo-7-fluoro-	O=C(O)CN2C(=O)N(C(=O)c1ccc(F)cc12)Cc3ccc(cc3(F))Br	0.703872	2150.04	5	Class III	1	1	0.990304	0.802377														ND
	1507	4074-90-2	Hexanedioic acid, diethenyl ester	O=C(OC=C)CCCCC(=O)OC=C	1.50932	6404.1	5	Class I	3	3	1.46942	0.868337														ND
	1508	13116-53-5	1,2,2,3-Tetrachloropropane	C(C(CCl)(Cl)Cl)Cl	1.54429	6368.96	5	Class III	1	1	1.13173	0.306812														ND
	1509	37565-83-6	Ethyl {[methoxy(methylsulfanyl)phosphoryl]sulfanyl}(phenyl)acetate	O=C(OCC)C(c1ccccc1)SP(=O)(OC)SC	-0.107251	250.261	3	Class III	1	1	-0.241661	-0.567321	1													ND
	1510	2008-41-5	Butylate	O=C(N(CC(C)C)CC(C)C)SCC	1.2653	4004.07	5	Class III	1	1	1.18844	0.708486														ND
	1511	590-01-2	Butyl propionate	O=C(OCCCC)CC	1.58478	5004.29	5	Class I	3	3	1.83573	1.94124														ND
	1512	3064-70-8	Bis(trichloromethyl)sulfone	O=S(=O)(C(Cl)(Cl)Cl)C(Cl)(Cl)Cl	0.254466	540.44	4	Class III	1	1	ND	0.442599														1.18656
	1513	1070-70-8	1,4-Butanediol diacrylate	O=C(OCCCCOC(=O)C=C)C=C	0.471777	587.376	4	Class III	1	1	0.723616	0.972491														1.38955
	1514	14731-78-3	Ethyl (E)-3-(1,3-benzodioxol-5-yl)acrylate	O=C(OCC)C=Cc1ccc2OCOc2(c1)	0.63424	948.635	4	Class III	1	1	0.581327	0.948294														ND
	1515	35160-17-9	2-Thiazoline, 2-(1-naphthylamino)-	N3=C(Nc2cccc1ccccc12)SCC3	-0.659102	50.0528	3	Class III	1	1	-0.554744	0.17068														ND
	1516	62-53-3	Aniline	Nc1ccccc1	0.429187	250.184	3	Class III	1	1	0.507906	0.523648														ND
	1517	79611-16-8	4-Methyl-6-(5-methyl-4,5-dihydro-1H-pyrazol-1-yl)-1,3,5-triazin-2(1H)-imine	n1c(nc(nc1N2N=CCC2C)C)N	1.22159	3201.81	5	Class III	1	1	1.01614	0.426372														ND
	1518	81250-25-1	1H-Purine-2,6-dione, 3,7-dihydro-8-methyl-3-(2-methylpropyl)-1-propyl-	O=C2c1[nH]c(nc1N(C(=O)N2CCC)CC(C)C)C	-1.14311	19.0118	2	Class III	1	1	-1.20282	-0.660799														ND
	1519	36518-74-8	1,2,3,4,5-Pentachloro-6-propoxybenzene	O(c1c(c(c(c(c1Cl)Cl)Cl)Cl)Cl)CCC	0.147898	433.545	4	Class III	1	1	0.599834	0.396907														ND
	1520	1223-36-5	Clofexamide	O=C(NCCN(CC)CC)COc1ccc(cc1)Cl	0.563518	1042.39	4	Class III	1	1	0.596455	0.158321														ND
	1521	33005-95-7	Tiaprofenic acid	O=C(O)C(c2ccc(C(=O)c1ccccc1)s2)C	-0.157379	181.179	3	Class III	1	1	-0.110941	0.265445														ND
	1522	4074-88-8	Diethylene glycol diacrylate	O=C(OCCOCCOC(=O)C=C)C=C	0.0673555	250.153	3	Class III	1	1	0.320986	0.747649														1.46248
	1523	60971-95-1	2-Bromo-2-chloro-1-(2,4-dichlorophenyl)ethenyl diethyl phosphate	O=P(OC(c1ccc(cc1Cl)Cl)=C(Cl)Br)(OCC)OCC	-1.35381	19.4145	2	Class III	1	1	-0.938218	-0.675604	1													ND
	1524	3060-89-7	Metobromuron	O=C(Nc1ccc(cc1)Br)N(OC)C	0.889627	2009.53	5	Class III	1	1	0.946094	0.679093														ND
	1525	7681-80-3	1,1-Dimethyl-4-[(3-methyl-2-phenylpentanoyl)oxy]piperidin-1-ium methyl sulfate	O=C(OC1CC[N+](C)(C)CC1)C(c2ccccc2)C(C)CC	0.239072	527.939	4	Class III	1	1	0.569488	0.370739														ND
	1526	3289-28-9	Cyclohexanecarboxylic acid, ethyl ester	O=C(OCC)C1CCCCC1	1.40447	3964.71	5	Class I	3	3	1.43395	1.38917														ND
	1527	64037-20-3	Benzoxazole, 5-chloro-2-dimethylamino-	n1c(oc2ccc(cc12)Cl)N(C)C	0.610745	802.423	4	Class III	1	1	0.84447	0.417302														ND
	1528	137927-74-3	Acetic acid, ((6-(4-fluorophenoxy)-4-pyrimidinyl)thio)-, hydrazide	O=C(NN)CSc2ncnc(Oc1ccc(F)cc1)c2	0.133626	400.335	4	Class III	1	1	0.0911016	0.334215														ND
	1529	5888-33-5	Isobornyl acrylate	O=C(OC1CC2CCC1(C)C2(C)(C))C=C	1.37094	4893.54	5	Class III	1	1	1.24148	1.0726														ND
	1530	76-29-9	3-Bromo camphor	O=C1C(C2CCC1(C)C2(C)(C))Br	1.28657	4471.25	5	Class III	1	1	1.10936	0.676685														ND
	1531	2667-41-6	GC 3582	O=P(OC(c1cc(cc(c1)Cl)Cl)=C(Cl)Cl)(OCC)OCC	-1.29218	20.1064	2	Class III	1	1	-1.05282	-0.807997	1													ND
	1532	96-64-0	Pinacolyl methylphosphonofluoridate	O=P(F)(OC(C)C(C)(C)C)C	-2.65822	0.400188	1	Class III	1	1	-2.09912	-0.901841	1													ND
	1533	42585-60-4	1-{4-[3-(Dimethylamino)propyl]-3-phenyl-3,4-dihydro-2H-1,4-benzothiazin-2-yl}ethan-1-ol--hydrogen chloride (1/1)	OC(C)C3C(c1ccccc1)N(c2ccccc2S3)CCCN(C)C	0.351406	800.747	4	Class III	1	1	0.243105	0.0234392														ND
	1534	18361-12-1	Phosphorothioic acid, O-(6-chlorothymyl) O,O-dimethyl ester	O(c1cc(c(cc1C(C)C)Cl)C)P(OC)(OC)=S	0.210362	501.17	4	Class III	1	1	0.200301	0.130366	1													ND
	1535	54927-63-8	Septamycin	O=C(O)C(C)C7(O)(OC(CC5OC4(OC(C)(C1OC(CC1)C2OC(CC2)C3OC(O)(C)C(C)CC3(C))C(OC)C4(C))(C(C)C(OC)C5))C(OC6OC(C)C(OC)CC6)(C)C(OC)C7(C))	-1.96121	10.0065	2	Class III	1	1	-1.85975	-1.59695														ND
	1536	65442-31-1	6-(Butan-2-yl)quinoline	n1cccc2cc(ccc12)C(C)CC	0.741146	1020.8	4	Class III	1	1	0.829799	0.776305														ND
	1537	3226-32-2	Phenol, o-hexyl-	Oc1ccccc1CCCCCC	0.863192	1300.99	4	Class II	3	2	0.942866	0.921092														ND
	1538	59897-92-6	Ethyl 4,6,6-trichloro-3,3-dimethylhex-5-enoate	O=C(OCC)CC(C)(C)C(C=C(Cl)Cl)Cl	1.06592	3184.28	5	Class III	1	1	1.20545	0.55461														ND
	1539	1333-53-5	4-(Propan-2-yl)quinoline	n1ccc(c2ccccc12)C(C)C	0.739866	940.732	4	Class III	1	1	0.907536	0.802904														ND
	1540	119168-77-3	Tebufenpyrad	O=C(NCc1ccc(cc1)C(C)(C)C)c2c(c(nn2C)CC)Cl	0.251863	596.242	4	Class III	1	1	0.316519	0.523361														-0.828105
	1541	108-68-9	3,5-Dimethylphenol	Oc1cc(cc(c1)C)C	0.697283	608.452	4	Class III	1	1	0.647013	1.04063														ND
	1542	33396-37-1	Meproscillarin	O=C1OC=C(C=C1)C4CCC5(O)(C6CCC3=CC(OC2OC(C)C(OC)C(O)C2(O))CCC3(C)C6(CCC45(C)))	-0.838214	79.054	3	Class III	1	1	-1.66133	-1.1357														ND
	1543	77-81-6	Tabun	N#CP(=O)(OCC)N(C)C	-1.64146	3.70163	1	Class III	1	1	-1.42169	-0.287223	1													ND
	1544	86433-39-8	Terflavoxate hydrochloride	O=C(OC(C)(C)CN1CCCCC1)c2cccc3C(=O)C(=C(Oc23)c4ccccc4)C	0.637817	1822.06	4	Class III	1	1	0.404869	0.314188														ND
	1545	1197-21-3, 122-09-8	Phentermine	NC(C)(C)Cc1ccccc1	0.005	150.961	3	Class III	1	1	1.27523	0.13456														ND
	1546	23696-28-8	Olaquindox	O=C(NCCO)c2c([n+]([O-])c1ccccc1[n+]2([O-]))C	0.814665	1718.03	4	Class III	1	1	0.801958	0.573373														ND
	1547	3083-25-8	1,2-Epoxy-4,4,4-trichlorobutane	O1CC1CC(Cl)(Cl)Cl	0.93569	1512.94	4	Class III	1	1	0.978052	0.623667														ND
	1548	75011-65-3	N-Methyldopamine,O,O'-diisobutyroylester hydrochloride	O=C(Oc1ccc(cc1(OC(=O)C(C)C))CCNC)C(C)C	0.930784	2621	5	Class III	1	1	0.895531	0.316543														ND
	1549	2545-59-7	2,4,5-T-butotyl	O=C(OCCOCCCC)COc1cc(c(cc1Cl)Cl)Cl	0.149943	502.29	4	Class III	1	1	0.141487	0.281109														ND
	1550	117666-85-0	3-(4-Methoxy-3-propoxyphenyl)-2-propenethioic acid O-ethyl ester	O(c1ccc(C=CC(OCC)=S)cc1(OCCC))C	0.539438	970.934	4	Class III	1	1	0.540237	0.606975														ND
	1551	10312-83-1	2-Methoxyacetaldehyde	O=CCOC	1.49791	2331.31	5	Class III	1	1	1.42923	1.34204														ND
	1552	17329-19-0	Bifurgin	N(=Cc1occc1)CCCCCCN=Cc2occc2	0.255384	490.341	4	Class III	1	1	0.320804	0.478745														ND
	1553	7082-21-5	Terodiline hydrochloride	c1ccc(cc1)C(c2ccccc2)CC(NC(C)(C)C)C	0.166132	412.582	4	Class III	1	1	0.332035	0.243401														ND
	1554	13425-22-4	5-(~2~H_5_)Phenyl-4,5-dihydro-1,3-oxazol-2-amine	N2=C(OC(c1ccccc1)C2)N	-1.04625	14.5805	2	Class III	1	1	ND	0.45922														ND
	1555	3566-09-4	2-Chloro-3-(propan-2-yl)phenyl hydrogen methylcarbonimidate	O=C(Oc1cccc(c1Cl)C(C)C)NC	-0.812094	35.0949	2	Class III	1	1	-0.558143	-0.636834		1												ND
	1556	1126-78-9	N-Butylaniline	c1ccc(cc1)NCCCC	1.03598	1621.22	4	Class III	1	1	1.03274	0.673709														ND
	1557	3833-54-3	Benzenesulfonamide, N-(5-(2-hydroxyethoxy)-2-pyrimidinyl)-, sodium salt	O=S(=O)(Nc1ncc(OCCO)cn1)c2ccccc2	1.43318	8006.81	5	Class III	1	1	1.44593	0.935777														ND
	1558	136-78-7	Sesone	O=S(=O)(O)OCCOc1ccc(cc1Cl)Cl	0.191372	446.098	4	Class III	1	1	0.711686	0.530282														ND
	1559	2984-70-5	O-Methyl S-phenyl ethylphosphonodithioate	O(C)P(CC)(=S)Sc1ccccc1	-0.411273	90.1119	3	Class III	1	1	-0.509577	-0.856226	1													ND
	1560	63980-23-4	Dodecenyl anhydride	O=C(OC(=O)C=CCCCCCCCCC)C=CCCCCCCCCC	1.00193	3802.76	5	Class III	1	1	ND	1.22225														ND
	1561	56-18-8	Norspermidine	NCCCNCCCN	0.750314	738.432	4	Class III	1	1	0.87487	1.00928														1.81596
	1562	97-05-2	Benzoic acid, 2-hydroxy-5-sulfo-	O=C(O)c1cc(ccc1(O))S(=O)(=O)O	0.928738	1851.66	4	Class I	3	3	1.12332	1.11117														ND
	1563	22259-30-9	Formetanate	O=C(Oc1cccc(N=CN(C)C)c1)NC	-1.04359	20.0126	2	Class III	1	1	0.763554	-0.403619		1												ND
	1564	40548-68-3	Tetrahydro-2-nitroso-2H-1,2-oxazine	O=NN1OCCCC1	0.854401	830.432	4	Class III	1	1	1.1094	0.654329														ND
	1565	10137-87-8	N-Ethyl-1-phenylethan-1-amine	c1ccc(cc1)C(NCC)C	0.382765	360.272	4	Class III	1	1	0.775167	0.0590474														ND
	1566	102366-79-0	Adenine, 7,8-dihydro-N-benzyl-	n2cnc(NCc1ccccc1)c3NCNc23	0.965969	2101.37	5	Class III	1	1	0.980566	0.316065														ND
	1567	39004-94-9	Phosphorothioic acid, O,O-bis(p-nitrophenyl) O-methyl ester	O=[N+]([O-])c2ccc(OP(Oc1ccc(cc1)[N+](=O)[O-])(OC)=S)cc2	-0.07405	312.229	4	Class III	1	1	-0.320604	-0.671257	1													ND
	1568	61-54-1	Tryptamine	NCCc2c[nH]c1ccccc12	0.27273	300.217	4	Class I	3	3	0.786757	0.294545														ND
	1569	31333-64-9	Phosphorodithioic acid, O,O-diethyl S-[2-(methylthio)-1-propenyl] ester	O(CC)P(OCC)(=S)SC=C(C)SC	-2.03665	2.50345	1	Class III	1	1	-1.76962	-1.06027	1													ND
	1570	37350-58-6	Metoprolol	OC(COc1ccc(cc1)CCOC)CNC(C)C	1.11352	3472.34	5	Class III	1	1	1.15436	0.447659														ND
	1571	579-66-8	2,6-Diethylaniline	Nc1c(cccc1CC)CC	1.08174	1801.36	4	Class III	1	1	1.05964	0.849355														ND
	1572	16322-14-8	1(2H)-Quinolinecarboxylic acid, ethyl ester	O=C(OCC)N1c2ccccc2(C=CC1)	-0.0176638	195.137	3	Class III	1	1	0.140324	0.724158		1												ND
	1573	6004-98-4	Hexocyclium	OC(c1ccccc1)(CN2CC[N+](C)(C)CC2)C3CCCCC3	0.479951	958.694	4	Class III	1	1	0.921177	0.313919														ND
	1574	117-83-9	Bis(2-butoxyethyl) phthalate	O=C(OCCOCCCC)c1ccccc1(C(=O)OCCOCCCC)	1.35952	8385.6	5	Class I	3	3	1.31765	1.07665														1.45203
	1575	7681-76-7	Ronidazole	O=C(OCc1ncc(n1C)[N+](=O)[O-])N	1.23033	3401.66	5	Class III	1	1	1.34972	0.481615		1												ND
	1576	2642-71-9	Azinphos-ethyl	O=C1c2ccccc2(N=NN1CSP(OCC)(OCC)=S)	-1.69277	7.00692	2	Class III	1	1	-1.77338	-0.648756	1													1.45448
	1577	2905-23-9	Benzenesulfonyl chloride, 2-chloro-	O=S(=O)(c1ccccc1Cl)Cl	1.55298	7540.55	5	Class III	1	1	1.39334	0.986731														ND
	1578	90503-68-7	Acetamide, 2-chloro-N-(2-ethoxy-6-methylphenyl)-N-(propoxymethyl)-	O=C(N(c1c(OCC)cccc1C)COCCC)CCl	0.846361	2104.66	5	Class III	1	1	0.833242	0.870117														ND
	1579	22683-78-9	1-(4-Methylphenyl)propan-2-amine	NC(C)Cc1ccc(cc1)C	0.00255405	150.113	3	Class III	1	1	0.454144	0.149734														ND
	1580	33399-00-7	Bromfenvinphos	O=P(OC(=CBr)c1ccc(cc1Cl)Cl)(OCC)OCC	-1.27372	21.5119	2	Class III	1	1	-0.903718	-0.865689	1													ND
	1581	2496-92-6	O,O-diethyl S-[2-(ethylsulfinyl)-ethyl]phosphorothioate	O=S(CC)CCSP(=O)(OCC)OCC	-2.13679	2.00213	1	Class III	1	1	-1.52289	-1.66565	1													ND
	1582	33235-84-6	2-[(4-Chlorophenyl)(ethoxy)methyl]-1,4,5,6-tetrahydropyrimidine	N1=C(NCCC1)C(OCC)c2ccc(cc2)Cl	0.54043	877.211	4	Class III	1	1	0.538436	0.317928														ND
	1583	66276-87-7	Acetic acid, 2-(N,N-bis(2-chloroethyl)aminophenyl)-, decyl ester	O=C(OCCCCCCCCCC)Cc1ccc(cc1)N(CCCl)CCCl	-0.442171	150.441	3	Class III	1	1	-0.779	-0.649101														ND
	1584	152-97-6	Fluocortolone	O=CC(O)C3C(C)CC2C4CC(F)C1=CC(=O)C=CC1(C)C4(C(O)CC23(C))	-0.186258	245.167	3	Class III	1	1	-0.0858117	0.167312														ND
	1585	2449-49-2	(alpha-Methylbenzyl)dimethylamine	c1ccc(cc1)C(N(C)C)C	0.449712	420.317	4	Class III	1	1	0.462581	0.204286														ND
	1586	94-80-4	2,4-D Butyl ester	O=C(OCCCC)COc1ccc(cc1Cl)Cl	0.337192	602.417	4	Class III	1	1	0.334825	0.355565														ND
	1587	56217-65-3	S-[2-(Dimethylamino)ethyl] O-(2-methylpropyl) methylphosphonothioate	O=P(OCC(C)C)(C)SCCN(C)C	-2.40363	0.944806	1	Class III	1	1	-2.77692	-2.40649	1													ND
	1588	31430-15-6	Flubendazole	O=C(OC)Nc1nc2ccc(cc2([nH]1))C(=O)c3ccc(F)cc3	0.912576	2561.61	5	Class III	1	1	0.685654	0.401643		1												ND
	1589	33232-88-1	4-Cyanophenyl methyl ethylphosphonate	N#Cc1ccc(OP(=O)(OC)CC)cc1	-2.46019	0.780435	1	Class III	1	1	-2.37027	-0.709419	1													ND
	1590	27178-16-1	Diisodecyl hexanedioate	O=C(OCCCCCCCC(C)C)CCCCC(=O)OCCCCCCCC(C)C	1.68197	20514.5	5	Class I	3	3	1.48917	1.57317														ND
	1591	3684-97-7	Acetonitrile, 2(N-methyl-N-nitroso)amino-	N#CCN(N=O)C	-0.342612	45.0218	2	Class III	1	1	0.0240696	0.263451														ND
	1592	300-42-5	dl-Methamphetamine hydrochloride	c1ccc(cc1)CC(NC)C	-0.805002	23.381	2	Class III	1	1	0.641947	0.158602														ND
	1593	64047-35-4	Acetic acid, dichlorophenoxy-, butyl ester	O=C(OCCCC)C(Oc1ccccc1)(Cl)Cl	0.735132	1506.04	4	Class III	1	1	0.716535	0.565777														ND
	1594	3037-72-7	4-​(diethoxymethylsilyl​)​-1-​Butanamine,	O(CC)[Si](OCC)(C)CCCCN	1.50084	6506.98	5	Class III	1	1	1.36783	0.669861														ND
	1595	63938-48-7	2,2,2-Trichloroethyl furan-2-carboxylate	O=C(OCC(Cl)(Cl)Cl)c1occc1	0.394461	603.823	4	Class III	1	1	0.495447	0.586125														ND
	1596	7700-17-6	Crotoxyphos	O=C(OC(c1ccccc1)C)C=C(OP(=O)(OC)OC)C	-0.912726	38.4219	2	Class III	1	1	-0.796259	-0.560294	1													ND
	1597	111-12-6	Methyl 2-octynoate	O=C(C#CCCCCC)OC	0.996891	1531.06	4	Class III	1	1	1.00887	1.33466														ND
	1598	84-51-5	2-Ethylanthraquinone	O=C1c3ccccc3(C(=O)c2cc(ccc12)CC)	1.07332	2797.15	5	Class III	1	1	0.992293	0.89413														ND
	1599	5585-39-7	2,6-Octadienenitrile, 3,7-dimethyl-, (2E)-	N#CC=C(C)CCC=C(C)C	1.31782	3102.34	5	Class III	1	1	1.21784	1.20342														ND
	1600	1224-63-1	Phosphorothioic acid, O-(2-chloro-1-(2,4-dichlorophenyl)ethenyl) O,O-diethyl ester	O(C(=CCl)c1ccc(cc1Cl)Cl)P(OCC)(OCC)=S	-1.57281	10.0452	2	Class III	1	1	-1.2197	-0.997608	1													ND
	1601	90-05-1	2-Methoxyphenol	Oc1ccccc1(OC)	0.622398	520.355	4	Class I	3	3	ND	0.85453														ND
	1602	2988-32-1	Indriline hydrochloride	c1ccc(cc1)C3(C=Cc2ccccc23)CCN(C)C	0.10958	338.968	4	Class III	1	1	-0.0261727	0.0483562														ND
	1603	4482-85-3	3-Chloro-4-methyl-2-oxo-2H-1-benzopyran-7-yl bis(2-chloropropyl) phosphate	O=C2Oc1cc(OP(=O)(OCC(C)Cl)OCC(C)Cl)ccc1C(=C2Cl)C	0.190911	688.565	4	Class III	1	1	0.118527	-0.187674	1													ND
	1604	3772-51-8	O,O,O',O'-Tetraethyl S,S'-[sulfanediylbis(methylene)] bis(phosphorodithioate)	O(CC)P(OCC)(=S)SCSCSP(OCC)(OCC)=S	-1.70402	8.51172	2	Class III	1	1	-1.72449	-0.995317	1													ND
	1605	13056-98-9	1-Phenyl-3,3-diethyltriazene	N(=NN(CC)CC)c1ccccc1	0.46772	520.351	4	Class III	1	1	0.447304	0.520829														ND
	1606	80310-21-0	4H-Pyrido(1,2-a)pyrimidin-4-one, 2,9-dimethyl-3-ethyl-, monohydrochloride	O=C1C(=C(N=C2C(=CC=CN12)C)C)CC	0.537078	696.579	4	Class III	1	1	1.07406	0.547627														ND
	1607	127-63-9	Diphenylsulfone	O=S(=O)(c1ccccc1)c2ccccc2	0.138585	300.319	4	Class III	1	1	0.967359	0.804451														ND
	1608	488-23-3	1,2,3,4-Tetramethylbenzene	c1cc(c(c(c1C)C)C)C	1.67926	6413.18	5	Class III	1	1	1.6782	1.52561														ND
	1609	71771-90-9	Denopamine	Oc1ccc(cc1)C(O)CNCCc2ccc(OC)c(OC)c2	1.47041	9375.42	5	Class III	1	1	1.09151	0.493438														ND
	1610	65-22-5	Pyridoxal hydrochloride	O=Cc1c(O)c(ncc1CO)C	1.02487	1770.13	4	Class I	3	3	ND	1.11946														ND
	1611	555-16-8	4-Nitrobenzaldehyde	O=Cc1ccc(cc1)[N+](=O)[O-]	1.49304	4702.86	5	Class III	1	1	1.20319	0.860801														ND
	1612	532-09-2	N-(2-Butoxyphenyl)acetamide	O=C(Nc1ccccc1(OCCCC))C	1.14616	2902	5	Class III	1	1	0.915899	0.939204														ND
	1613	27125-91-3	4-Methoxy-2-pentene	O(C)C(C=CC)C	1.0824	1210.85	4	Class III	1	1	1.23596	1.37877														ND
	1614	14919-77-8	Benserazide hydrochloride	O=C(NNCc1ccc(O)c(O)c1(O))C(N)CO	1.25729	4651.97	5	Class III	1	1	1.06949	0.795896														ND
	1615	302-34-1	Sodium 5-(cyclopent-2-en-1-yl)-6-hydroxy-2-oxo-5-(prop-2-en-1-yl)-2,5-dihydropyrimidin-4-olate	O=C1N=C(O)NC(=O)C1(CC=C)C2C=CCC2	-0.0983317	186.788	3	Class III	1	1	0.509608	0.171309														ND
	1616	27589-33-9	Azosemide	O=S(=O)(N)c2cc(c1nnn[nH]1)c(cc2Cl)NCc3cccs3	0.837477	2550.71	5	Class III	1	1	0.943528	0.654114														ND
	1617	16401-80-2	Delmetacin	O=C(O)Cc3c1ccccc1n(C(=O)c2ccccc2)c3C	0.0916851	362.262	4	Class III	1	1	0.33704	0.211919														ND
	1618	87314-99-6	2,3-Pyridinedicarboxylic acid, strontium salt	O=C(O)c1ncccc1(C(=O)O)	0.783915	1016.11	4	Class I	3	3	1.18585	1.23358														ND
	1619	1438-16-0	4-Thiazolidinone, 3-amino-2-thioxo-	O=C1N(N)C(=S)SC1	-1.8258	2.21344	1	Class III	1	1	-1.42347	0.396502														ND
	1620	62610-77-9	Methacrifos	O=C(OC)C(=COP(OC)(OC)=S)C	0.450978	678.542	4	Class III	1	1	-0.961142	-0.205131	1													ND
	1621	15421-84-8	Trapidil	n1cnn2c1nc(cc2N(CC)CC)C	0.0590329	235.146	3	Class III	1	1	0.458478	0.463621														ND
	1622	5389-12-8	O-[2-(Butan-2-yl)-4,6-dinitrophenyl] S-methyl carbonothioate	O=C(Oc1c(cc(cc1C(C)CC)[N+](=O)[O-])[N+](=O)[O-])SC	-0.195979	200.164	3	Class III	1	1	-0.212713	-0.157515														ND
	1623	27253-26-5	Diisotridecyl phthalate	O=C(OCCCCCCCCCCC(C)C)c1ccccc1(C(=O)OCCCCCCCCCCC(C)C)	1.77161	31373	5	Class I	3	3	1.62354	1.5206														ND
	1624	78-41-1	Triparanol	OC(c1ccc(OCCN(CC)CC)cc1)(c2ccc(cc2)C)Cc3ccc(cc3)Cl	0.660555	2004.61	5	Class III	1	1	0.632652	0.301375														1.2807
	1625	76674-21-0	Flutriafol	Fc1ccc(cc1)C(O)(c2ccccc2(F))Cn3ncnc3	0.57819	1140.71	4	Class III	1	1	-0.0371412	0.638761														ND
	1626	76-57-3	Codeine	OC1C=CC5C4N(C)CCC25(c3c(OC12)c(OC)ccc3C4)	0.154536	427.302	4	Class III	1	1	0.246894	0.053104														ND
	1627	22730-86-5	Iolixanic acid	O=C(O)C(OCCOc1c(cc(c(c1I)N(C(=O)C)CC)I)I)C	0.376213	1600.45	4	Class III	1	1	0.446804	0.716245														ND
	1628	10138-43-9	Propanol, 3-(2-ethoxyethoxy)-	OCCCOCCOCC	1.67822	7064.29	5	Class I	3	3	1.60076	1.60334														ND
	1629	49847-97-4	Potassium 3-(8-hydroxy-5a,7a-dimethyl-3-oxo-1,1a,3,4,5,5a,5b,6,7,7a,8,9,10,10a,10b,10c-hexadecahydrocyclopenta[a]cyclopropa[l]phenanthren-8-yl)propanoate	O=C(O)CCC3(O)(CCC2C4C5CC5(C1=CC(=O)CCC1(C)C4(CCC23(C))))	0.53115	1265.53	4	Class III	1	1	-1.18948	0.169904														ND
	1630	299-42-3, 670-40-6, 90-82-4	Ephedrine	OC(c1ccccc1)C(NC)C	0.363	381.148	4	Class III	1	1	0.991515	0.586249														ND
	1631	80-51-3	4,4'-Oxybis(benzenesulfohydrazide)	O=S(=O)(NN)c2ccc(Oc1ccc(cc1)S(=O)(=O)NN)cc2	0.807796	2302.26	5	Class III	1	1	ND	0.818589														ND
	1632	67-72-1	Hexachloroethane	C(C(Cl)(Cl)Cl)(Cl)(Cl)Cl	1.28047	4515.81	5	Class III	1	1	1.3347	0.459654														ND
	1633	302-27-2	Aconitine	O=C(OC1C6C4CC1(O)C(OC)C(O)C6(OC(=O)C)(C2C(OC)C5C3(COC)(CN(CC)C2C45(C(OC)CC3(O)))))c7ccccc7	-2.0338	5.9739	2	Class III	1	1	-0.52719	-0.677357														ND
	1634	468-28-0	Lupulon	O=C(C=1C(=O)C(C(=O)C(C=1(O))(CC=C(C)C)CC=C(C)C)CC=C(C)C)CC(C)C	-0.617291	100.073	3	Class III	1	1	0.820785	0.358252														ND
	1635	75-57-0	Tetramethylammonium chloride	C[N+](C)(C)C	-0.365591	31.9514	2	Class III	1	1	ND	0.846922														ND
	1636	68302-57-8	Amlenanox	O=C(O)c1cc2C(=O)c3cc(ccc3(Oc2(nc1(N))))C(C)C	1.52564	10006.6	5	Class III	1	1	1.38746	0.288015														ND
	1637	6117-91-5	But-2-en-1-ol	OCC=CC	1.04159	793.53	4	Class I	3	3	1.01302	0.794181														ND
	1638	492-80-8	Auramine	N=C(c1ccc(cc1)N(C)C)c2ccc(cc2)N(C)C	1.05033	3002.19	5	Class III	1	1	1.01962	0.306372														ND
	1639	30950-27-7	Perillartine	O=NCC1=CCC(C(=C)C)CC1	1.18015	2501.77	5	Class III	1	1	ND	0.823444														ND
	1640	709-08-0	Phenol, p-(1-cyclohexen-1-yl)-	Oc1ccc(cc1)C2=CCCCC2	1.21098	2832.19	5	Class II	3	2	1.07746	1.05231														ND
	1641	23978-55-4	Cryptand 2.2	O1CCOCCNCCOCCOCCNCC1	1.11286	3402.03	5	Class III	1	1	0.230249	0.564019														ND
	1642	89648-76-0	11-Deoxy-13,14-didehydro-16(S)-methylprostaglandin E2 methyl ester	O=C(OC)CCCC=CCC1C(=O)CCC1(C#CC(O)C(C)CCCC)	-0.0300866	338.24	4	Class II	3	2	0.0288845	0.433569														ND
	1643	66839-97-2	3-[(Pyrrolidin-1-yl)methyl][1,1'-biphenyl]-4-ol	Oc1ccc(cc1CN2CCCC2)c3ccccc3	-0.926251	30.0228	2	Class III	1	1	-0.930225	-0.482676														ND
	1644	5748-26-5	3-(Propan-2-yl)phenyl methyl(2-methylpropanoyl)carbamate	O=C(Oc1cccc(c1)C(C)C)N(C(=O)C(C)C)C	0.379822	631.431	4	Class I	3	3	0.425026	0.46557		1												ND
	1645	2152-34-3	Pemoline	O=C1N=C(OC1c2ccccc2)N	0.393829	436.281	4	Class III	1	1	ND	0.604061														ND
	1646	2432-99-7	11-Aminoundecanoic acid	O=C(O)CCCCCCCCCCN	1.86375	14709.7	5	Class I	3	3	0.979721	0.816345														ND
	1647	98-94-2	N,N-Dimethylcyclohexylamine	N(C)(C)C1CCCCC1	0.43731	348.249	4	Class III	1	1	0.518729	0.521812														ND
	1648	7027-11-4	5-Oxo-1,3,3-trimethylcyclohexanecarbonitrile	N#CC1(C)(CC(=O)CC(C)(C)C1)	-0.428207	61.6435	3	Class III	1	1	-0.230975	0.587849														ND
	1649	103-56-0	3-Phenylprop-2-en-1-yl propanoate	O=C(OCC=Cc1ccccc1)CC	1.2525	3402.48	5	Class I	3	3	1.16876	1.23373														ND
	1650	3775-85-7	2,2'-[Ethane-1,2-diylbis(oxymethylene)]bis(2-methyloxirane)	O(CCOCC1(OC1)(C))CC2(OC2)(C)	1.56713	7464.71	5	Class III	1	1	1.09522	1.05322														ND
	1651	56287-74-2	Afloqualone	O=C1c3cc(N)ccc3(N=C(N1c2ccccc2C)CF)	-0.0557591	249.165	3	Class III	1	1	0.0019486	0.255816														ND
	1652	133-07-3	Folpet	O=C1c2ccccc2(C(=O)N1SC(Cl)(Cl)Cl)	0.951266	2650.79	5	Class III	1	1	1.36868	0.810893														0.533997
	1653	845-52-3	2,4-Bis((3-methoxypropyl)amino)-6(methylthio)-s-triazine	n1c(nc(nc1NCCCOC)SC)NCCCOC	0.667335	1401.17	4	Class III	1	1	0.833404	0.473307														ND
	1654	1158978-65-4	4-(2,4-Dimethylheptan-3-yl)phenol	Oc1ccc(cc1)C(C(C)C)C(C)CCC	0.93597	1901.44	4	Class II	3	2	0.782847	0.777931														ND
	1655	116763-36-1	Nestifylline	O=C3c1c(ncn1CC2SCCS2)N(C(=O)N3C)C	0.789338	1837.02	4	Class III	1	1	0.719437	0.166327														ND
	1656	709-55-7	Etilefrine	Oc1cccc(c1)C(O)CNCC	-0.201038	114.077	3	Class III	1	1	0.771081	0.662604														ND
	1657	68555-58-8	3-Methyl-2-butenyl salicylate	O=C(OC=C(C)C)c1ccccc1C	1.22617	3202.33	5	Class I	3	3	1.05743	1.18045														ND
	1658	105628-07-7	Fasudil hydrochloride	O=S(=O)(c2cccc1cnccc12)N3CCNCCC3	0.0103897	298.424	3	Class III	1	1	1.00477	0.299866														ND
	1659	35457-80-8	Midecamycin	O=CCC3CC(C)C(O)C=CC=CCC(OC(=O)CC(OC(=O)CC)C(OC)C3(OC2OC(C)C(OC1OC(C)C(OC(=O)CC)C(O)(C)C1)C(N(C)C)C2(O)))C	1.07194	9606.1	5	Class III	1	1	0.811661	0.380653														ND
	1660	58774-82-6	1,1'-(Ethane-1,2-diyldiazanediyl)bis[3-(2-ethoxyphenoxy)propan-2-ol]	OC(COc1ccccc1(OCC))CNCCNCC(O)COc2ccccc2(OCC)	0.0966606	560.368	4	Class III	1	1	0.1781	0.594994														ND
	1661	85519-42-2	S-Butan-2-yl O-ethyl N-ethyl-N-formylphosphoramidodithioate	O=CN(CC)P(OCC)(=S)SC(C)CC	-0.448042	96.0057	3	Class III	1	1	-0.39532	-0.512104	1													ND
	1662	18328-90-0	N-Ethyl-2-methylallylamine	C=C(C)CNCC	-0.297125	50.035	3	Class III	1	1	0.384451	0.569601														ND
	1663	13713-13-8	2-Methyl-2-[3-(trimethylazaniumyl)propyl]-2,3,3a,4,7,7a-hexahydro-1H-4,7-ethanoisoindol-2-ium diiodide	C1=CC2CCC1C3C[N+](C)(CCC[N+](C)(C)C)CC23	0.523661	883.087	4	Class III	1	1	ND	0.21766														ND
	1664	120-07-0	N-Phenyldiethanolamine	OCCN(c1ccccc1)CCO	0.733283	980.659	4	Class III	1	1	1.1253	0.854857														ND
	1665	6900-06-7	Dipropargyl adipate	O=C(OCC#C)CCCCC(=O)OCC#C	-0.0454975	200.133	3	Class III	1	1	ND	0.810293														ND
	1666	85409-38-7	Rilmenidine phosphate	N1=C(OCC1)NC(C2CC2)C3CC3	0.0256161	191.198	3	Class III	1	1	ND	0.458876														ND
	1667	29560-58-5	Moricizine hydrochloride	O=C(OCC)Nc1ccc4c(c1)N(C(=O)CCN2CCOCC2)c3ccccc3S4	0.334294	923.097	4	Class III	1	1	-0.282267	0.427801		1												ND
	1668	88-62-0	Benzenesulfonic acid, 2-amino-4-methyl-	O=S(=O)(O)c1ccc(cc1(N))C	1.65648	8488.42	5	Class I	3	3	1.62356	1.53346														ND
	1669	77-99-6	2-Ethyl-2-(hydroxymethyl)-1,3-propanediol	OCC(CO)(CO)CC	2.02181	14108.4	5	Class I	3	3	1.78255	1.6819														ND
	1670	97-39-2	1,3-Bis(2-methylphenyl)guanidine	N=C(Nc1ccccc1C)Nc2ccccc2C	-0.529544	70.7013	3	Class III	1	1	0.160395	0.155518														ND
	1671	2969-87-1	Adipic acid, methyl vinyl ester	O=C(OC=C)CCCCC(=O)OC	1.52267	6203.86	5	Class I	3	3	1.41919	1.19821														ND
	1672	25307-17-9	Ethanol, 2,2'-(9-octadecen-1-ylimino)bis-	OCCN(CCO)CCCCCCCCC=CCCCCCCCC	0.54972	1260.9	4	Class I	3	3	1.66433	0.487286														ND
	1673	40596-69-8	Methoprene	O=C(OC(C)C)C=C(C=CCC(C)CCCC(OC)(C)C)C	0.874336	2324.65	5	Class III	1	1	1.56188	1.01045														1.53425
	1674	3622-84-2	N-Butylbenzenesulfonamide	O=S(=O)(NCCCC)c1ccccc1	0.983206	2052.07	5	Class III	1	1	0.973141	0.784604														1.168
	1675	147-47-7	1,2-Dihydro-2,2,4-trimethylquinoline	c1ccc2c(c1)NC(C=C2C)(C)C	1.06268	2001.54	5	Class III	1	1	0.991498	0.849382														ND
	1676	71108-08-2	1,3-Dithiolan-4-one, 5,5-dimethyl-2-(1,1-(dimethylethyl)imino)-, O-((methylamino)carbonyl)oxime	O=C(ON=C1C(C)(C)SC(=NC(C)(C)C)S1)NC	-0.962725	31.5354	2	Class III	1	1	-1.37732	-1.05944		1												ND
	1677	61361-62-4	Ethanol, 2-(((2-ethoxy-5-nitrophenyl)methyl)amino)-	O=[N+]([O-])c1ccc(OCC)c(c1)CNCCO	-0.982472	25.0151	2	Class III	1	1	-0.830084	-0.217151														ND
	1678	71108-04-8	5,5-Dimethyl-2-(ethylimino)-1,3-dithiolan-4-one O-((methylamino)carbonyl)oxime	O=C(ON=C1C(C)(C)SC(=NCC)S1)NC	-1.6174	6.30732	2	Class III	1	1	-1.78887	-1.37041		1												ND
	1679	77-47-4	Hexachlorocyclopentadiene	C=1(C(=C(C(C=1Cl)(Cl)Cl)Cl)Cl)Cl	0.0672475	318.454	4	Class III	1	1	-0.0961711	0.243493														1.47633
	1680	146-54-3	Triflupromazine	FC(F)(F)c1ccc3c(c1)N(c2ccccc2S3)CCCN(C)C	-0.279522	185.155	3	Class III	1	1	-0.523731	0.19249														ND
	1681	10143-54-1	3-[2-(2-Hydroxyethoxy)ethoxy]propanenitrile	N#CCCOCCOCCO	1.92546	13407.9	5	Class III	1	1	1.77288	1.22865														ND
	1682	1709-50-8	N,N-Diethylbenzenesulfonamide	O=S(=O)(c1ccccc1)N(CC)CC	0.620843	890.897	4	Class III	1	1	0.652164	0.757665														ND
	1683	14816-18-3	Phoxim	N#CC(=NOP(OCC)(OCC)=S)c1ccccc1	0.00282615	300.245	4	Class III	1	1	-0.0138951	-0.608237	1													ND
	1684	115-76-4	Prenderol	OCC(CO)(CC)CC	0.808467	850.553	4	Class I	3	3	1.19927	1.2353														ND
	1685	1160-36-7	Benzoic acid, 4-(4-acetyl-3-iodophenoxy)-3,5-diiodo-	O=C(O)c2cc(c(Oc1ccc(C(=O)C)c(c1)I)c(c2)I)I	0.860831	4601.3	5	Class III	1	1	0.877477	0.38508														ND
	1686	41905-79-7	1H-Inden-1-one, 3-(acetyloxy)-2-(2,4,6-trimethylphenyl)-	O=C(OC=1c3ccccc3(C(=O)C=1c2c(cc(cc2C)C)C))C	1.41719	8006	5	Class III	1	1	0.701755	0.766262														ND
	1687	1422-26-0	Decanoic acid, 9-oxo-	O=C(O)CCCCCCCC(=O)C	1.22156	3102.04	5	Class I	3	3	1.21808	1.24148														ND
	1688	74037-54-0	4-Pyridinemethanol, 3-(ethylthiomethyl)-5-hydroxy-6-methyl-, hydrochloride	Oc1c(ncc(c1CO)CSCC)C	1.18004	3228.67	5	Class III	1	1	ND	0.831781														ND
	1689	54965-21-8	Albendazole	O=C(OC)Nc1nc2cc(ccc2([nH]1))SCCC	0.95682	2402.2	5	Class III	1	1	0.911473	0.239202		1												0.427421
	1690	4335-77-7	Cyclohexylphenylglycolic acid, (-)-	O=C(O)C(O)(c1ccccc1)C2CCCCC2	1.05674	2669.88	5	Class III	1	1	1.05632	0.665381														ND
	1691	23712-05-2	Fenmetozole hydrochloride	N1=C(NCC1)COc2ccc(c(c2)Cl)Cl	-0.447148	87.5395	3	Class III	1	1	0.215115	0.120631														ND
	1692	2302-25-2	1H-Imidazole, 4-bromo-	n1c[nH]c(c1)Br	0.233742	251.756	3	Class III	1	1	ND	0.150934														ND
	1693	118-75-2	Chloranil	O=C1C(=C(C(=O)C(=C1Cl)Cl)Cl)Cl	1.21491	4032.97	5	Class III	1	1	0.834852	0.68973														1.4508
	1694	89427-34-9	Benzimidazole, 6,7-dibromo-4,5-dichloro-2-(trifluoromethyl)-	FC(F)(F)c1nc2c([nH]1)c(c(c(c2Cl)Cl)Br)Br	-2.07675	3.45941	1	Class III	1	1	-1.97329	-1.99453			1											ND
	1695	98816-32-1	N-Hydroxymethyl-3-methylpyrazole	OCn1nc(cc1)C	1.16802	1650.98	4	Class III	1	1	ND	0.789622														ND
	1696	611-70-1	Isopropyl phenyl ketone	O=C(c1ccccc1)C(C)C	1.11862	1947.49	4	Class I	3	3	ND	1.13														ND
	1697	22204-87-1	CL 71366	O(c1ccc(cc1)N2CCN(CC2)CCCN(C)C)C	0.352939	625.25	4	Class III	1	1	0.0860612	0.310631														ND
	1698	3309-77-1	Dimethyl phosphate 3-hydroxy-crotonic acid, p-chlorobenzyl ester	O=C(OCc1ccc(cc1)Cl)C=C(OP(=O)(OC)OC)C	-0.38078	139.271	3	Class III	1	1	-0.419203	-0.591653	1													ND
	1699	63956-90-1	2,2-Dimethylpropyl furan-2-ylcarbamate	O=C(OC(C)(C)CC)Nc1occc1	-0.0159445	190.121	3	Class III	1	1	0.506881	0.659162		1												ND
	1700	2451-62-9	Triglycidyl isocyanurate	O=C1N(C(=O)N(C(=O)N1CC2OC2)CC3OC3)CC4OC4	-0.198739	188.106	3	Class III	1	1	-0.166807	0.39128														ND
	1701	112964-99-5	Velnacrine	OC3c2c(nc1ccccc1c2(N))CCC3	-0.273161	114.232	3	Class III	1	1	1.07756	0.229748														ND
	1702	98-03-3	Thiophene-2-carbaldehyde	O=Cc1cccs1	0.91221	916.239	4	Class III	1	1	0.761399	0.584247														ND
	1703	75625-99-9	2-[4-(2-Methylprop-1-en-1-yl)phenyl]propanoic acid	O=C(O)C(c1ccc(cc1)C=C(C)C)C	0.802395	1295.95	4	Class I	3	3	0.841661	0.865														ND
	1704	5123-63-7	Sodium diethylmetanilate	O=S(=O)(O)c1cccc(c1)N(CC)CC	1.4718	6795.18	5	Class III	1	1	0.872002	0.720149														ND
	1705	59470-49-4	Isonicotinoylhydrazine glucuronide	O=C(O)C2OC(NNC(=O)c1ccncc1)C(O)C(O)C2(O)	1.78159	18945.1	5	Class III	1	1	ND	0.903393														ND
	1706	144-02-5	Sodium barbital	O=C1N=C(O)NC(=O)C1(CC)CC	0.462024	533.698	4	Class III	1	1	1.45287	0.630596														ND
	1707	13791-92-9	2-(4-Chloro-2-methylphenoxy)-N,N-dimethylpropanamide	O=C(N(C)C)C(Oc1ccc(cc1C)Cl)C	0.520916	802.081	4	Class III	1	1	0.593651	0.487784														ND
	1708	312-73-2	2-(Trifluoromethyl)benzimidazole	FC(F)(F)c1nc2ccccc2([nH]1)	-0.822449	28.0141	2	Class III	1	1	-0.826881	-0.27522			1											ND
	1709	551-11-1	Dinoprost	O=C(O)CCCC=CCC1C(O)CC(O)C1(C=CC(O)CCCCC)	0.518887	1170.79	4	Class I	3	3	0.262531	0.373119														ND
	1710	5675-31-0	2-Fluoro-2-propen-1-ol	FC(=C)CO	0.232944	130.064	3	Class III	1	1	0.93994	0.298171														ND
	1711	51-21-8	5-Fluorouracil	O=C1NC=C(F)C(=O)N1	0.247725	230.105	3	Class III	1	1	0.596945	0.878943														ND
	1712	67485-29-4	Hydramethylnon	FC(F)(F)c3ccc(C=CC(=NN=C1NCC(C)(C)CN1)C=Cc2ccc(cc2)C(F)(F)F)cc3	0.359568	1131.65	4	Class III	1	1	0.20627	-0.0804724														1.54656
	1713	927-07-1	Propaneperoxoic acid, 2,2-dimethyl-, 1,1-dimethylethyl ester	O=C(OOC(C)(C)C)C(C)(C)C	1.39261	4302.75	5	Class III	1	1	1.19969	1.16171														ND
	1714	944-21-8	Fonofos oxon	O=P(OCC)(CC)Sc1ccccc1	-1.9225	2.75252	1	Class III	1	1	-1.67292	-1.12826	1													ND
	1715	5556-57-0	2-Ethyl-2-phenyl-3,4-dihydro-2H-pyrrol-5-ol	O=C2NC(c1ccccc1)(CC)CC2	0.501424	600.44	4	Class III	1	1	0.648155	0.69534														ND
	1716	647-42-7	6:2 Fluorotelomer alcohol	FC(F)(F)C(F)(F)C(F)(F)C(F)(F)C(F)(F)C(F)(F)CCO	0.681921	1750.44	4	Class III	1	1	-0.509414	0.494877														ND
	1717	34314-63-1	3-Oxauracil	O=C1OC(=O)NC=C1	0.876297	850.457	4	Class III	1	1	0.872689	1.03416														ND
	1718	72-43-5	Methoxychlor	O(c1ccc(cc1)C(c2ccc(OC)cc2)C(Cl)(Cl)Cl)C	0.731768	1863.81	4	Class III	1	1	ND	0.481473														1.516
	1719	818-61-1	2-Hydroxyethyl acrylate	O=C(OCCO)C=C	0.674145	548.319	4	Class III	1	1	0.455971	0.886127														ND
	1720	311-28-4	1-Butanaminium, N,N,N-tributyl-, iodide	CCCC[N+](CCCC)(CCCC)CCCC	0.731604	1306.93	4	Class III	1	1	ND	0.446509														ND
	1721	33232-85-8	Methyl 4-methylphenyl ethylphosphonate	O=P(Oc1ccc(cc1)C)(OC)CC	0.346126	475.271	4	Class III	1	1	0.182036	-0.499704	1													ND
	1722	15037-58-8	Carbamic acid, methyl-, 4-allyl-2-methoxyphenyl ester	O=C(Oc1ccc(cc1(OC))CC=C)NC	0.0533411	250.166	3	Class I	3	3	-0.1608	-0.137307		1												ND
	1723	3765-57-9	Glenbar	O=C(OC)c1c(c(c(C(=O)SC)c(c1Cl)Cl)Cl)Cl	0.97959	3320.52	5	Class III	1	1	ND	0.602015														ND
	1724	33386-08-2	Buspirone hydrochloride	O=C1N(C(=O)CC2(C1)(CCCC2))CCCCN4CCN(c3ncccn3)CC4	-0.332258	179.378	3	Class III	1	1	0.154625	0.2622														ND
	1725	6554-82-1	O,O-Diethyl S-thiolan-3-yl phosphorodithioate	O(CC)P(OCC)(=S)SC1CCSC1	-1.13356	20.0276	2	Class III	1	1	-1.186	-1.23976	1													ND
	1726	583-03-9	Fenipentol	OC(c1ccccc1)CCCC	1.5198	5436.1	5	Class II	3	2	1.29817	1.1435														ND
	1727	55-38-9	Fenthion	O(c1ccc(c(c1)C)SC)P(OC)(OC)=S	-0.188804	180.199	3	Class III	1	1	-0.313074	-0.0394723	1													ND
	1728	21395-07-3	1-{2-Bromo-1-[(butan-2-yl)oxy]ethyl}-4-chlorobenzene	O(C(c1ccc(cc1)Cl)CBr)C(C)CC	-0.0644689	251.383	3	Class III	1	1	-0.0649819	0.246763														ND
	1729	64245-83-6	2,2-Propanediamine, N,N,N',N'-tetrafluoro-1,3-bis(2-fluoro-2,2-dinitroethoxy)-	O=[N+]([O-])C(F)([N+](=O)[O-])COCC(N(F)F)(N(F)F)COCC(F)([N+](=O)[O-])[N+](=O)[O-]	0.256324	812.257	4	Class III	1	1	0.335739	0.197011														ND
	1730	64037-31-6	2-Benzoxazolinone, 4,5,7-trichloro-	O=C1Oc2c(cc(c(c2(N1))Cl)Cl)Cl	0.324377	503.25	4	Class III	1	1	0.675822	0.524067														ND
	1731	2833-85-4	ENT 27360	O=C(N(OC)C(C)C)CSP(OC)(OC)=S	-0.0429713	260.268	3	Class III	1	1	-0.319684	-0.637738	1													ND
	1732	29171-77-5	2,3:4,5-Dianhydro-1,6-di-O-(methanesulfonyl)hexitol	O=S(=O)(OCC1OC1C2OC2(COS(=O)(=O)C))C	-0.127843	225.23	3	Class I	3	3	0.103236	0.40335														ND
	1733	2761-24-2	Triethoxypentylsilane	O(CC)[Si](OCC)(OCC)CCCCC	1.93151	20020.7	5	Class III	1	1	1.47428	1.11137														ND
	1734	78-71-7	3,3-Bis(chloromethyl)oxetane	O1CC(C1)(CCl)CCl	0.590644	604.001	4	Class III	1	1	-0.231596	0.363935														ND
	1735	33267-37-7	4-(Methanesulfonyl)phenyl methyl ethylphosphonate	O=P(Oc1ccc(cc1)S(=O)(=O)C)(OC)CC	-2.54101	0.800645	1	Class III	1	1	-2.3581	-1.38778	1													ND
	1736	16118-49-3	Carbetamide	O=C(OC(C(=O)NCC)C)Nc1ccccc1	1.66827	11007	5	Class III	1	1	0.168942	0.675266		1												ND
	1737	6728-26-3	(2E)-2-Hexenal	O=CC=CCCC	0.900544	780.555	4	Class I	3	3	1.07697	1.16671														ND
	1738	764-99-8	{2-[2-(Ethenyloxy)ethoxy]ethoxy}ethene	O(C=C)CCOCCOC=C	1.37279	3732.38	5	Class III	1	1	1.61034	1.41056														ND
	1739	5954-90-5	O-(4-Cyanophenyl) O-phenyl methylphosphonothioate	N#Cc2ccc(OP(Oc1ccccc1)(C)=S)cc2	-0.56332	79.0701	3	Class III	1	1	-0.463431	-0.504959	1													ND
	1740	19032-53-2	7-[(3-Hydroxy-2-phenylpropanoyl)oxy]-9-methyl-9-nonyl-3-oxa-9-azatricyclo[3.3.1.0~2,4~]nonan-9-ium methyl sulfate	O=C(OC2CC3C1OC1C(C2)[N+]3(C)(CCCCCCCCC))C(c4ccccc4)CO	0.380529	1034.2	4	Class III	1	1	0.0274646	0.09925														ND
	1741	79-20-9	Methyl acetate	O=C(OC)C	1.94226	6485.65	5	Class I	3	3	1.75717	1.45167														ND
	1742	685-91-6	Diethylacetamide	O=C(N(CC)CC)C	1.11502	1500.97	4	Class III	1	1	1.46353	0.974211														ND
	1743	10058-07-8	Pimefylline nicotinate	O=C3c1c(ncn1CCNCc2cnccc2)N(C(=O)N3C)C	0.92754	2660.37	5	Class III	1	1	0.112065	0.422398														ND
	1744	26662-09-9	Diethyl 6-methyl-2-oxo-2H-pyran-4-yl phosphate	O=C1OC(=CC(OP(=O)(OCC)OCC)=C1)C	-1.89466	3.34173	1	Class III	1	1	-1.89488	-1.52003	1													ND
	1745	66941-48-8	Sodium 6-hydroxy-2-oxo-5-(prop-2-en-1-yl)-5-{1-[(prop-2-en-1-yl)sulfanyl]ethyl}-2,5-dihydropyrimidin-4-olate	O=C1N=C(O)NC(=O)C1(CC=C)C(C)SCC=C	0.0750668	318.962	4	Class III	1	1	0.164362	0.317373														ND
	1746	22199-72-0	Methamilane maleate	O1CC(OC1C)CN(C)C	0.342826	319.734	4	Class III	1	1	1.26894	0.819737														ND
	1747	17243-39-9	Benzoctamine	c1ccc3c(c1)C4c2ccccc2C3(CNC)CC4	0.381687	600.477	4	Class III	1	1	0.287449	0.214044														ND
	1748	7247-57-6	3-{[Hydroxy(phenyl)(thiophen-2-yl)acetyl]oxy}-1,1-dimethylpyrrolidin-1-ium bromide	O=C(OC1CC[N+](C)(C)C1)C(O)(c2ccccc2)c3cccs3	0.939502	2892.09	5	Class III	1	1	0.423479	0.288933														ND
	1749	54063-25-1	Amiterol	OC(c1ccc(N)cc1)CNC(C)CC	0.494521	650.445	4	Class III	1	1	0.487894	0.382119														ND
	1750	16726-46-8	2-[2-(4-{2-[(4-Chlorophenyl)(phenyl)methoxy]ethyl}piperazin-1-yl)ethoxy]ethan-1-ol--hydrogen chloride (1/2)	OCCOCCN3CCN(CCOC(c1ccccc1)c2ccc(cc2)Cl)CC3	0.212756	683.794	4	Class III	1	1	0.425191	0.249074														ND
	1751	538-02-3	Cyclopentamine hydrochloride	N(C)C(C)CC1CCCC1	-0.0204016	134.772	3	Class III	1	1	0.354295	0.32324														ND
	1752	14086-35-2	Fenthion oxon sulfone	O=P(Oc1ccc(c(c1)C)S(=O)(=O)C)(OC)OC	-0.991274	30.0233	2	Class III	1	1	-1.09399	-1.26745	1													ND
	1753	5823-20-1	S-[Cyano(phenyl)methyl] O,O-diethyl phosphorodithioate	N#CC(c1ccccc1)SP(OCC)(OCC)=S	-0.478618	100.109	3	Class III	1	1	-0.616017	-0.674117	1													ND
	1754	69563-88-8	Benzenamine, 4,4'-[[2,2,2-trifluoro-1-(trifluoromethyl)ethylidene]bis(4,1-phenyleneoxy)]bis-	FC(F)(F)C(c2ccc(Oc1ccc(N)cc1)cc2)(c4ccc(Oc3ccc(N)cc3)cc4)C(F)(F)F	0.412655	1340.79	4	Class III	1	1	0.173652	-0.0780098														ND
	1755	88-10-8	Diethylcarbamoyl chloride	O=C(N(CC)CC)Cl	1.30088	2710.93	5	Class III	1	1	ND	0.541009														ND
	1756	125-12-2	Isobornyl acetate	O=C(OC1CC2CCC1(C)C2(C)(C))C	1.66407	9056.44	5	Class I	3	3	1.24205	1.31313														ND
	1757	5221-53-4	Dimethirimol	Oc1nc(nc(c1CCCC)C)N(C)C	1.0506	2351.52	5	Class III	1	1	1.52401	0.539267														ND
	1758	3239-63-2	O-Phenyl S-propyl methylphosphonodithioate	O(c1ccccc1)P(C)(=S)SCCC	-0.0729251	208.253	3	Class III	1	1	-0.357741	-0.592459	1													ND
	1759	94-46-2	Isopentyl benzoate	O=C(OCCC(C)C)c1ccccc1	1.51784	6334.58	5	Class I	3	3	1.50607	1.2962														ND
	1760	23757-42-8	Midaflur	FC(F)(F)C1(C=C(N)C(N1)(C(F)(F)F)C(F)(F)F)C(F)(F)F	-1.27272	19.005	2	Class III	1	1	-0.387202	-0.097445														ND
	1761	95719-26-9	1'-Acetoxy-2',3'-dihydrosafrole	OC(c1ccccc1)C2CCCCC2	1.68942	9307.1	5	Class II	3	2	1.01428	1.12278														ND
	1762	102-79-4	N-Butyldiethanolamine	OCCN(CCO)CCCC	1.42118	4252.65	5	Class I	3	3	1.22677	1.00876														ND
	1763	69579-13-1	3-(2-(6-Morpholino-3-pyridazinyl)hydrazinylidene)butyric acid tert-butyl ester	O=C(OC(C)(C)C)CC(N=Nc1nnc(cc1)N2CCOCC2)C	0.461473	970.594	4	Class III	1	1	ND	0.599973														ND
	1764	117-39-5	Quercetin	O=C1C(O)=C(Oc2cc(O)cc(O)c12)c3ccc(O)c(O)c3	-0.273242	161.103	3	Class III	1	1	0.660806	0.596062														ND
	1765	29128-69-6	3-[(10,11-Dihydro-5H-dibenzo[a,d][7]annulen-5-ylidene)methyl]-1-methylpyrrolidine	c1ccc4c(c1)C(=CC2CN(C)CC2)c3ccccc3CC4	0.0202698	303.242	4	Class III	1	1	0.175538	0.115704														ND
	1766	2636-25-1	Phosphinothioic acid, dimethyl-, O-(3-methyl-4-(methylthio)phenyl) ester	O(c1ccc(c(c1)C)SC)P(C)(C)=S	-0.14795	175.213	3	Class III	1	1	-0.3539	-0.843218	1													ND
	1767	106797-53-9	2-Hydroxy-1-[4-(2-hydroxyethoxy)phenyl]-2-methylpropan-1-one	O=C(c1ccc(OCCO)cc1)C(O)(C)C	1.26042	4084.7	5	Class III	1	1	1.0401	0.870299														ND
	1768	6425-41-8	Morpholine, 4-cyclohexyl-	O1CCN(CC1)C2CCCCC2	0.0221566	178.123	3	Class III	1	1	0.203512	0.459196														ND
	1769	10126-87-1	[2,2'-Bibenzo[b]thiophene]-3,3'-diol, 6,6'-diethoxy-, bis(hydrogen sulfate), disodium salt	O=S(=O)(O)Oc2c1ccc(OCC)cc1sc2c4c(OS(=O)(=O)O)c3ccc(OCC)cc3s4	1.05378	6186.75	5	Class III	1	1	ND	0.558463														ND
	1770	1762-95-4	Thiocyanic acid, ammonium salt	N#CS	0.812381	383.617	4	Class III	1	1	ND	0.271197														ND
	1771	156-43-4	4-Ethoxyaniline	O(c1ccc(N)cc1)CC	0.595407	540.374	4	Class III	1	1	0.764216	0.743471														ND
	1772	14008-79-8	3alpha-[(4-Chlorophenyl)phenylmethoxy]tropane hydrochloride	O(C(c1ccccc1)c2ccc(cc2)Cl)C4CC3N(C)C(CC3)C4	-0.0153912	329.97	4	Class III	1	1	0.273726	0.25561														ND
	1773	18596-67-3	S-[(2,4-Dichlorophenoxy)methyl] O-propyl ethylphosphonodithioate	O(c1ccc(cc1Cl)Cl)CSP(OCCC)(CC)=S	-0.65623	79.2855	3	Class III	1	1	-0.700457	-0.611645	1													ND
	1774	102-82-9	Tributylamine	N(CCCC)(CCCC)CCCC	-0.21077	114.083	3	Class I	3	3	0.32801	0.372869														ND
	1775	142-18-7	1-Monolaurin	O=C(OCC(O)CO)CCCCCCCCCCC	2.28509	52901	5	Class I	3	3	1.95619	1.20101														-2.88163
	1776	1172-18-5	Flurazepam dihydrochloride	O=C1N(c3ccc(cc3(C(=NC1)c2ccccc2(F)))Cl)CCN(CC)CC	0.282077	742.63	4	Class III	1	1	0.821246	0.322383														ND
	1777	99-83-2	alpha-Phellandrene	C1=CC(CC=C1C)C(C)C	1.62194	5704.56	5	Class I	3	3	1.63974	1.30015														ND
	1778	126-02-3	Cycrimine hydrochloride	OC(c1ccccc1)(CCN2CCCCC2)C3CCCC3	0.288486	558.513	4	Class III	1	1	0.392578	0.354966														ND
	1779	115-71-9	alpha-Santalol	OCC(=CCCC3(C)(C1CC2C(C1)C23(C)))C	1.237	3802.89	5	Class I	3	3	0.714705	0.647114														ND
	1780	3016-19-1	2,4,6-Octatriene, 2,6-dimethyl-, (4E,6E)-	C(=CC(=CC)C)C=C(C)C	1.14482	1901.52	4	Class I	3	3	1.26637	1.35837														ND
	1781	63886-82-8	2-Chloro-4-ethylhexahydro-2H,4H-1,3,2lambda~5~-benzodioxaphosphinine-2-thione	O1C(CC)C2CCCCC2(OP1(=S)Cl)	-0.258756	140.377	3	Class III	1	1	-0.35137	-0.260197	1													ND
	1782	5432-61-1	N-(2-Ethylhexyl)cyclohexylamine	N(CC(CC)CCCC)C1CCCCC1	0.526503	710.528	4	Class III	1	1	0.561265	0.332999														ND
	1783	127-35-5	Phenazocine	Oc1ccc3c(c1)C4(C)(CCN(CCc2ccccc2)C(C3)C4(C))	-0.552546	90.0691	3	Class III	1	1	-0.484828	0.0936202														ND
	1784	7492-44-6	alpha-Butylcinnamaldehyde	O=C(Cc1ccccc1)CCCC	1.39764	4403.37	5	Class II	3	2	ND	1.22531														ND
	1785	637-61-6	2,5-Cyclohexadien-1-one, 4-(chloroimino)-	O=C1C=CC(=NCl)C=C1	-0.149213	100.395	3	Class III	1	1	-0.14165	0.523403														ND
	1786	80-56-8	alpha-Pinene	C1=C(C)C2CC(C1)C2(C)(C)	1.43426	3702.96	5	Class I	3	3	1.49009	1.38277														ND
	1787	7635-51-0	Phendimetrazine hydrochloride	O1CCN(C)C(C)C1c2ccccc2	0.30178	383.199	4	Class III	1	1	0.41865	0.309861														ND
	1788	31512-74-0	Polixetonium chloride	OCC[N+](C)(C)CC[N+](C)(C)CCC	0.829171	1378.96	4	Class III	1	1	ND	0.412969														ND
	1789	81996-58-9	Theophylline, 7-(4-(4-(p-fluorophenyl)-1-piperazinyl)butyl)-, dihydrochloride	O=C4c1c(ncn1CCCCN3CCN(c2ccc(F)cc2)CC3)N(C(=O)N4C)C	-0.139015	300.943	4	Class III	1	1	-0.040845	0.210488														ND
	1790	58-40-2	Promazine	c1ccc3c(c1)N(c2ccccc2S3)CCCN(C)C	0.0905437	350.35	4	Class III	1	1	-0.0210977	0.231977														ND
	1791	110-01-0	Tetrahydrothiophene	C1CCSC1	1.29838	1752.72	4	Class III	1	1	1.28102	1.12675														1.81591
	1792	620-22-4	3-Methylbenzonitrile	N#Cc1cccc(c1)C	1.40872	3002.31	5	Class III	1	1	1.41813	1.24892														ND
	1793	1331-54-0	2-(2-Ethylhexyl)phenol	Oc1ccccc1CC(CC)CCCC	1.07672	2461.87	5	Class II	3	2	0.902152	1.02015														ND
	1794	127-91-3	beta-Pinene	C=C1CCC2CC1C2(C)(C)	1.53816	4703.76	5	Class I	3	3	1.59642	1.28899														ND
	1795	36981-93-8	5,5-Dimethyl-2-phenylmorpholine--hydrogen chloride (1/1)	O1CC(NCC1c2ccccc2)(C)C	0.371881	450.325	4	Class III	1	1	0.379911	0.201196														ND
	1796	18979-61-8	4-Butylresorcinol	Oc1ccc(c(O)c1)CCCC	0.478602	500.354	4	Class I	3	3	0.506199	0.791521														ND
	1797	13466-78-9	3-Carene	C1=C(C)CC2C(C1)C2(C)(C)	1.5473	4803.84	5	Class I	3	3	1.53971	1.39412														ND
	1798	21608-06-0	beta-Alanine, N-ethyl-N-phenyl-, methyl ester	O=C(OC)CCN(c1ccccc1)CC	1.07293	2451.69	5	Class III	1	1	0.628709	0.705057														ND
	1799	35607-13-7	1,1'-(Ethane-1,2-diyldiazanediyl)bis(3-phenoxypropan-2-ol)--hydrogen chloride (1/2)	OC(COc1ccccc1)CNCCNCC(O)COc2ccccc2	0.82974	2435.46	5	Class III	1	1	0.6216	0.555154														ND
	1800	133-38-0	Dihydroxyfumaric acid	O=C(O)C(=O)C(O)C(=O)O	1.60789	6002.85	5	Class III	1	1	ND	1.12816														ND
	1801	107-14-2	Chloroacetonitrile	N#CCCl	0.467433	221.495	3	Class III	1	1	0.442211	-0.0669246														1.81924
	1802	493-92-5	Prolintane	c1ccc(cc1)CC(N2CCCC2)CCC	-0.140926	157.121	3	Class III	1	1	0.225894	0.156466														ND
	1803	78-34-2	Dioxathion	O1CCOC(C1SP(OCC)(OCC)=S)SP(OCC)(OCC)=S	-1.35794	20.0233	2	Class III	1	1	-1.35478	-0.43352	1													ND
	1804	56-85-9	L-Glutamine	O=C(O)C(N)CCC(=O)N	1.7105	7503.84	5	Class I	3	3	1.53157	1.57476														ND
	1805	15043-63-7	Phosphorothioic acid, O-carvacryl O,O-dimethyl ester	O(c1cc(ccc1C)C(C)C)P(OC)(OC)=S	0.437185	750.648	4	Class III	1	1	0.439141	0.227713	1													ND
	1806	138-86-3, 5989-27-5	Limonene	C=C(C)C1CC=C(C)CC1	1.51	4408.45	5	Class I	3	3	1.58586	1.32173														ND
	1807	3766-81-2	Fenobucarb	O=C(Oc1ccccc1C(C)CC)NC	0.227834	350.242	4	Class I	3	3	-0.00606182	-0.129366		1												ND
	1808	28523-86-6	Sevoflurane	FCOC(C(F)(F)F)C(F)(F)F	1.73238	10802.6	5	Class III	1	1	1.63961	0.678187														ND
	1809	13887-59-7	2-(2,3-Dihydro-1,4-benzodioxin-2-yl)-2-hydroxyethyl hydrogen propan-2-ylcarbonimidate	O=C(OCC(O)C1Oc2ccccc2(OC1))NC(C)C	0.72719	1500.95	4	Class III	1	1	0.727115	0.657378		1												ND
	1810	109-75-1	Allyl cyanide	N#CCC=C	0.23435	115.081	3	Class III	1	1	0.0128138	0.251897														ND
	1811	25311-71-1	Isofenphos	O=C(OC(C)C)c1ccccc1(OP(OCC)(NC(C)C)=S)	-1.21368	21.117	2	Class III	1	1	ND	-0.282513	1													1.5007
	1812	690-94-8	5-Hexen-3-yn-2-ol, 2-methyl-	OC(C#CC=C)(C)C	0.73647	600.441	4	Class III	1	1	0.753677	1.031														ND
	1813	99-86-5	alpha-Terpinene	C=1C=C(CCC=1C)C(C)C	1.09137	1681.34	4	Class I	3	3	1.45842	1.44435														ND
	1814	3938-45-2	3-Isopropylphenyl N,N-dimethylcarbamate	O=C(Oc1cccc(c1)C(C)C)N(C)C	-0.112114	160.111	3	Class I	3	3	0.0206769	-0.0951627		1												ND
	1815	98-83-9	alpha-Methylstyrene	C=C(c1ccccc1)C	1.61803	4904.06	5	Class I	3	3	1.56476	1.32203														ND
	1816	6284-81-7	Butane, 1,1',1'',1'''-(1,2-ethanediylidenetetrakis(oxy))tetrakis- (9CI)	O(CCCC)C(OCCCC)C(OCCCC)OCCCC	1.44658	8906.01	5	Class III	1	1	1.32573	1.18807														ND
	1817	440-60-8	2,3,4,5,6-Pentafluorobenzyl alcohol	Fc1c(F)c(F)c(c(F)c1(F))CO	0.657554	900.362	4	Class III	1	1	0.817261	0.816266														ND
	1818	586-62-9	Terpinolene	C1=C(C)CCC(=C(C)C)C1	1.50853	4393.51	5	Class I	3	3	1.52516	1.39772														ND
	1819	15037-64-6	Phosphorothioic acid, O-(4-allyl-2-methoxyphenyl) O,O-dimethyl ester	O(c1cc(ccc1(OP(OC)(OC)=S))CC=C)C	-0.0615407	250.21	3	Class III	1	1	-0.0587604	-0.071138	1													ND
	1820	1563-66-2	Carbofuran	O=C(Oc2cccc1c2(OC(C)(C)C1))NC	-1.63279	5.15342	2	Class III	1	1	-0.659601	-0.892514		1												ND
	1821	1166-52-5	Lauryl gallate	O=C(OCCCCCCCCCCCC)c1cc(O)c(O)c(O)c1	1.16987	5004.4	5	Class I	3	3	1.0901	0.874211														0.863083
	1822	117666-89-4	Cinnamic acid, (4-dimethylamino)thio-, O-ethyl ester	O(C(C=Cc1ccc(cc1)N(C)C)=S)CC	-0.292077	120.123	3	Class III	1	1	0.517294	0.560411														ND
	1823	67-45-8	Furazolidone	O=C2OCCN2(N=Cc1oc(cc1)[N+](=O)[O-])	1.01622	2337.24	5	Class III	1	1	1.04651	0.632362														ND
	1824	1765-48-6	11-H-Perfluoroundecanoic acid	O=C(O)C(F)(F)C(F)(F)C(F)(F)C(F)(F)C(F)(F)C(F)(F)C(F)(F)C(F)(F)C(F)(F)C(F)F	-0.0228418	518.12	4	Class III	1	1	-0.111822	-0.321006														ND
	1825	3309-78-2	O,O-Diethyl S-prop-2-yn-1-yl phosphorothioate	O=P(OCC)(OCC)SCC#C	-1.06286	18.0158	2	Class III	1	1	-0.816091	-0.504609	1													ND
	1826	51356-21-9	Phosphorodithioic acid, O,O-diethyl ester, S-ester with 6-chloro-2-(mercaptomethyl)-5-methyl-3(2H)-pyridazinone	O=C1C=C(C(=NN1CSP(OCC)(OCC)=S)Cl)C	-0.579787	90.2103	3	Class III	1	1	-0.801132	-0.734906	1													ND
	1827	15037-65-7	O,O-Dimethyl O-(2-methoxy-4-propenylphenyl)phosphorothioate	O(c1cc(ccc1(OP(OC)(OC)=S))C=CC)C	-0.0615407	250.21	3	Class III	1	1	-0.0593127	-0.0852414	1													ND
	1828	98-46-4	1-Nitro-3-(trifluoromethyl)benzene	O=[N+]([O-])c1cccc(c1)C(F)(F)F	0.504252	610.28	4	Class III	1	1	ND	0.644271														ND
	1829	21270-13-3	1-[2-Bromo-1-(pentyloxy)ethyl]-4-cyclohexylbenzene	O(CCCCC)C(c1ccc(cc1)C2CCCCC2)CBr	-0.148776	250.85	3	Class III	1	1	-0.14991	-0.0837923														ND
	1830	1072957-71-1	Benzovindiflupyr	FC(F)c4nn(cc4(C(O)=Nc1cccc2c1C3C(=C(Cl)Cl)C2CC3))C	-0.858489	55.1632	3	Class III	1	1	0.200462	0.231388														ND
	1831	35575-96-3	Azamethiphos	O=C2Oc1cc(cnc1N2CSP(=O)(OC)OC)Cl	0.561372	1182.57	4	Class III	1	1	0.617282	-1.00655	1													1.46764
	1832	89457-10-3	Benzimidazole, 6-bromo-4-chloro-2-(trifluoromethyl)-	FC(F)(F)c2nc1c(cc(cc1Cl)Br)[nH]2	-1.66777	6.43559	2	Class III	1	1	-1.62388	-1.72828			1											ND
	1833	151-73-5	Betamethasone 21-phosphate disodium	O=C1C=CC3(C(=C1)CCC2C4CC(C)C(O)(C(=O)COP(=O)(O)O)C4(C)(CC(O)C23(F)))(C)	0.559012	1711.43	4	Class III	1	1	ND	0.835365	1													ND
	1834	51356-23-1	Phosphorothioic acid, O,O-diethyl ester, S-ester with 6-chloro-2-(mercaptomethyl)-5-methyl-3(2H)-pyridazinone	O=C1C=C(C(=NN1CSP(=O)(OCC)OCC)Cl)C	-1.08189	27.0589	2	Class III	1	1	-1.19033	-0.996922	1													ND
	1835	21898-19-1	1-(4-Amino-3,5-dichlorophenyl)-2-(tert-butylamino)ethan-1-ol--hydrogen chloride (1/1)	OC(c1cc(c(N)c(c1)Cl)Cl)CNC(C)(C)C	-0.292836	141.235	3	Class III	1	1	0.474862	0.246507														ND
	1836	63783-49-3	2,3-Dichlorobutane-1,4-diol	OCC(C(CO)Cl)Cl	1.25316	2848.29	5	Class III	1	1	0.897117	0.585715														ND
	1837	3426-58-2	Methindethyrium	c1ccc2c(c1)c(cn2C)CCc3cc[n+](cc3)CCC[N+](C)(C)C	-0.226924	200.148	3	Class III	1	1	ND	-0.0929411														ND
	1838	115-84-4	2-Butyl-2-ethyl-1,3-propanediol	OCC(CO)(CC)CCCC	1.24264	2801.88	5	Class I	3	3	1.53587	1.10478														ND
	1839	2198-58-5	1,4-Benzenediamine, N1,N1-diethyl-, hydrochloride (1:1)	Nc1ccc(cc1)N(CC)CC	-0.000234513	164.158	3	Class III	1	1	0.134233	0.261367														ND
	1840	24838-84-4	S-(4-Chlorophenyl) O-(2-methylpropyl) ethylphosphonodithioate	O(CC(C)C)P(CC)(=S)Sc1ccc(cc1)Cl	-0.725154	58.1515	3	Class III	1	1	-0.644069	-0.830237	1													ND
	1841	22781-24-4	2-Ethyl-2-methyl-2H-1,3-benzodioxol-4-yl hydrogen methylcarbonimidate	O=C(Oc1cccc2OC(Oc12)(C)CC)NC	-0.976992	25.016	2	Class III	1	1	-0.879949	-0.666554		1												ND
	1842	143-81-7	Butabarbital sodium	O=C1N=C(O)C(C(O)=N1)(CC)C(C)CC	-0.479169	70.4159	3	Class III	1	1	0.887603	0.297242														ND
	1843	145071-62-1	[5-[(E)-Methoxyiminomethyl]-3,6-dihydro-2H-pyridin-1-yl] N-(4-chlorophenyl)carbamate	O=C(ON1CC(C=NOC)=CCC1)Nc2ccc(cc2)Cl	0.208888	501.068	4	Class III	1	1	0.24067	0.515792		1												ND
	1844	52112-66-0	Benzoxazole, 2-amino-6-bromo-	n1c(oc2cc(ccc12)Br)N	0.372719	502.53	4	Class III	1	1	0.427281	0.619864														ND
	1845	68104-02-9	1,4-Benzenediamine, 2-methoxy-N1,N1,5-trimethyl-, sulfate (1:1)	O(c1cc(N)c(cc1N(C)C)C)C	-0.971435	19.2501	2	Class III	1	1	0.341719	0.24398														ND
	1846	64050-03-9	(Methylimino)[2-methyl-5-(trimethylazaniumyl)phenoxy]methanolate--hydrogen chloride (1/1)	O=C(Oc1cc(ccc1C)[N+](C)(C)C)NC	-2.01387	2.16272	1	Class III	1	1	ND	-0.323614		1												ND
	1847	622-96-8	4-Ethyltoluene	c1cc(ccc1C)CC	1.60622	4853.96	5	Class I	3	3	1.66159	1.41857														ND
	1848	121-32-4	3-Ethoxy-4-hydroxybenzaldehyde	O=Cc1ccc(O)c(OCC)c1	0.981124	1591.06	4	Class II	3	2	0.962864	1.07029														ND
	1849	135-23-9	Methapyrilene hydrochloride	n1ccccc1N(Cc2cccs2)CCN(C)C	-0.171882	175.954	3	Class III	1	1	0.263178	0.260847														ND
	1850	36653-82-4	1-Hexadecanol	OCCCCCCCCCCCCCCCC	1.31477	5004.72	5	Class I	3	3	1.46407	1.62044														ND
	1851	40766-30-1	1-Methyl-2-(1-phenylethyl)benzene	c1ccc(cc1)C(c2ccccc2C)C	0.950505	1751.45	4	Class III	1	1	1.31296	1.12572														ND
	1852	49803-30-7	1,3-Indandione, 2-(1-ethyl-4(1H)-pyridinylidene)-	O=C2c3ccccc3(C(=O)C2(=C1C=CN(C=C1)CC))	0.118677	330.244	4	Class III	1	1	0.0432216	0.606622														ND
	1853	66968-39-6	5-Ethyl-5-(1-(ethylthio)ethyl)-2-thiobarbituric acid	O=C1NC(NC(=O)C1(CC)C(C)SCC)=S	0.472535	772.922	4	Class III	1	1	1.2174	0.177135														ND
	1854	3092-17-9, 43218-56-0, 42794-76-3	Midodrine	O=C(NCC(O)c1cc(OC)ccc1(OC))CN	-0.625	60.2998	3	Class III	1	1	0.551854	0.61117														ND
	1855	536-90-3	3-Methoxyaniline	O(c1cccc(N)c1)C	0.630839	526.357	4	Class III	1	1	1.03207	0.92252														ND
	1856	88-72-2	2-Nitrotoluene	O=[N+]([O-])c1ccccc1C	0.812518	890.574	4	Class III	1	1	0.810291	0.948334														ND
	1857	5417-35-6	4,7-Dihydro-2-isopropyl-1,3-dioxepin	O1CC=CCOC1C(C)C	0.847542	1000.99	4	Class III	1	1	0.870203	1.20238														ND
	1858	145071-30-3	Ethyl 3,6-dihydro-5-((methoxyimino)methyl)-1(2H)-pyridinecarboxylate	O=C(OCC)N1CC(C=NOC)=CCC1	-0.0255436	200.122	3	Class III	1	1	0.214134	-0.000811181		1												ND
	1859	64748-21-6	Ethanesulfonamide, N-[2,6-dimethyl-4-[[(methylamino)carbonyl]oxy]phenyl]-	O=C(Oc1cc(c(NS(=O)(=O)CC)c(c1)C)C)NC	0.435579	780.677	4	Class III	1	1	0.476086	0.0207323		1												ND
	1860	49637-08-3	5,5-Dimethyl-8-(3-methyloctan-2-yl)-2-(prop-2-yn-1-yl)-1,3,4,5-tetrahydro-2H-[1]benzopyrano[4,3-c]pyridin-10-yl 4-(piperidin-1-yl)butanoate--hydrogen chloride (1/1)	O=C(Oc1cc(cc2OC(C3=C(c12)CN(CC#C)CC3)(C)C)C(C)C(C)CCCCC)CCCN4CCCCC4	-0.625152	130.095	3	Class III	1	1	ND	0.113711														ND
	1861	3913-71-1	2-Decenal	O=CC=CCCCCCCC	1.51115	5004.67	5	Class I	3	3	1.6039	1.28065														ND
	1862	73953-73-8	Urea, 1-cyclohexyl-3-(3,4-dimethoxybenzenesulfonyl)-	O=C(NC1CCCCC1)NS(=O)(=O)c2ccc(OC)c(OC)c2	0.767062	2002.67	5	Class III	1	1	0.749775	0.596449														ND
	1863	4171-13-5	2-Ethyl-3-methylpentanamide	O=C(N)C(CC)C(C)CC	0.72508	760.51	4	Class III	1	1	0.736845	0.767076														ND
	1864	333-41-5	Diazinon	n1c(OP(OCC)(OCC)=S)cc(nc1C(C)C)C	-0.51923	92.0741	3	Class III	1	1	-0.516717	-0.386015	1													ND
	1865	1421-68-7	Methanesulfonic acid--N-{3-[1-hydroxy-2-(methylamino)ethyl]phenyl}methanesulfonamide (1/1)	O=S(=O)(Nc1cccc(c1)C(O)CNC)C	-1.41763	9.33921	2	Class III	1	1	0.766629	0.570433														ND
	1866	10415-87-9	Benzenepropanol, .alpha.-ethyl-.alpha.-methyl-	OC(C)(CC)CCc1ccccc1	1.21907	2952.24	5	Class III	1	1	1.26012	1.22083														ND
	1867	21270-17-7	1-{2-Bromo-1-[(2-ethylhexyl)oxy]ethyl}-3-cyclohexylbenzene	O(CC(CC)CCCC)C(c1cccc(c1)C2CCCCC2)CBr	-0.197762	250.78	3	Class III	1	1	-0.198898	-0.115031														ND
	1868	110283-66-4	3-Pyridinecarboxylic acid, 1,2,5,6-tetrahydro-1-(2-(bis(4-(trifluoromethyl)phenyl)methoxy)ethyl)-, hydrochloride	O=C(O)C1=CCCN(C1)CCOC(c2ccc(cc2)C(F)(F)F)c3ccc(cc3)C(F)(F)F	0.244518	831.292	4	Class III	1	1	ND	0.0418314														ND
	1869	41239-48-9	Furan, 2,5-diethyltetrahydro-	O1C(CC)CCC1CC	1.42386	3402.44	5	Class III	1	1	1.22075	1.29876														ND
	1870	651-06-9	Sulfameter	O=S(=O)(Nc1ncc(OC)cn1)c2ccc(N)cc2	1.3309	6005.14	5	Class III	1	1	1.36319	0.991917														ND
	1871	93-29-8	Isoeugenyl acetate	O=C(Oc1ccc(C=CC)cc1(OC))C	1.22375	3452.41	5	Class I	3	3	0.667978	0.996069														ND
	1872	93503-03-8	1,4-Dithian-2-one, O-((methyl(1-oxobutyl)amino)carbonyl)oxime	O=C(ON=C1CSCCS1)N(C(=O)CCC)C	0.860026	2002.29	5	Class III	1	1	0.286683	-0.323894		1												ND
	1873	1445-23-4	3,4-Xylenol, 6-tert-butyl-	Oc1cc(c(cc1C(C)(C)C)C)C	0.762086	1030.78	4	Class I	3	3	0.972265	1.0753														ND
	1874	82985-35-1	3-(Trimethoxysilyl)-N-[3-(trimethoxysilyl)propyl]propan-1-amine	O(C)[Si](OC)(OC)CCCNCCC[Si](OC)(OC)OC	1.04452	3784.21	5	Class III	1	1	1.06125	0.662562														ND
	1875	42711-84-2	2-Propanol, 1,3-bis((2-hydroxyethyl)amino)-	OCCNCC(O)CNCCO	1.60659	7203.93	5	Class III	1	1	1.55468	1.22057														ND
	1876	102-70-5	Triallylamine	C=CCN(CC=C)CC=C	0.875735	1030.76	4	Class III	1	1	0.358274	0.248567														ND
	1877	644-08-6	4-Phenyltoluene	c1ccc(cc1)c2ccc(cc2)C	1.18438	2572.14	5	Class III	1	1	1.20824	1.11952														ND
	1878	7070-93-1	Carbamic acid, methyl-, o-(1,3-dithiolan-2-yl)phenyl ester	O=C(Oc1ccccc1C2SCCS2)NC	-0.452364	90.1119	3	Class III	1	1	-0.807491	-0.406202		1												ND
	1879	130693-82-2	Dorzolamide hydrochloride	O=S(=O)(N)c1cc2c(s1)S(=O)(=O)C(C)CC2(NCC)	0.728575	1736.64	4	Class III	1	1	ND	0.422214														ND
	1880	1339119-15-1	4,7-Methano-1H-indene-5-acetaldehyde, octahydro-	O=CCC1CC2CC1C3CCCC23	0.448219	500.38	4	Class III	1	1	0.94841	1.06363														ND
	1881	631-64-1	Dibromoacetic acid	O=C(O)C(Br)Br	0.905664	1753.11	4	Class III	1	1	0.232327	0.281415														ND
	1882	101-07-5	2-[Bis(2-ethylhexyl)amino]ethan-1-ol	OCCN(CC(CC)CCCC)CC(CC)CCCC	1.23666	4923.53	5	Class I	3	3	1.22838	0.61117														ND
	1883	597-31-9	Propanal, 3-hydroxy-2,2-dimethyl-	O=CC(C)(C)CO	1.49626	3202	5	Class I	3	3	1.55536	1.4321														ND
	1884	555-57-7	Pargyline	C#CCN(C)Cc1ccccc1	0.275438	300.232	4	Class III	1	1	0.190526	0.261292														ND
	1885	136-77-6	4-Hexylresorcinol	Oc1ccc(c(O)c1)CCCCCC	0.452269	550.395	4	Class II	3	2	0.85022	0.904927														1.05009
	1886	57165-49-8	Pyrrolidine, 1-(3-(1,3-benzodioxol-5-yl)-1-(2-(1,3-benzodioxol-5-yl)ethyl)propyl)-, 2-hydroxy-1,2,3-propanetricarboxylate (salt)	O1c2ccc(cc2(OC1))CCC(N3CCCC3)CCc4ccc5OCOc5(c4)	-0.00627365	375.994	4	Class III	1	1	0.394309	0.222264														ND
	1887	58182-63-1	Itanoxone	O=C(O)C(=C)CC(=O)c1ccc(cc1)c2ccccc2Cl	0.90301	2405.44	5	Class III	1	1	0.697232	0.345566														ND
	1888	64011-53-6	1-(Cyclohex-3-en-1-yl)ethane-1,2-diol	OCC(O)C1CC=CCC1	0.876792	1070.73	4	Class II	3	2	0.955891	1.0851														ND
	1889	18699-02-0	4-Acetylaminophenylacetic acid	O=C(O)Cc1ccc(cc1)NC(=O)C	1.88454	14809.6	5	Class III	1	1	0.990673	1.02565														ND
	1890	81-81-2	Warfarin	O=C1Oc3ccccc3(C(O)=C1C(c2ccccc2)CC(=O)C)	-2.28458	1.60116	1	Class III	1	1	-1.06643	-0.0283458				1										ND
	1891	99-08-1	3-Nitrotoluene	O=[N+]([O-])c1cccc(c1)C	0.892918	1071.69	4	Class III	1	1	0.916903	1.05178														ND
	1892	13472-08-7	2,2'-Azobis(2-methylbutanenitrile)	N#CC(N=NC(C#N)(C)CC)(C)CC	0.238832	333.214	4	Class III	1	1	0.67956	0.416987														ND
	1893	2082-81-7	Butane-1,4-diyl bis(2-methylprop-2-enoate)	O=C(OCCCCOC(=O)C(=C)C)C(=C)C	-1.35148	10.0726	2	Class III	1	1	1.23283	1.31332														ND
	1894	762-49-2	Ethane, 1-bromo-2-fluoro-	FCCBr	-1.40122	5.04001	2	Class III	1	1	-0.972677	-0.0319566														ND
	1895	1982-42-9	Acetamide, 2-(2,4-dichlorophenoxy)-	O=C(N)COc1ccc(cc1Cl)Cl	0.738766	1205.85	4	Class III	1	1	0.706027	0.525735														ND
	1896	16111-62-9	Peroxydicarbonic acid, bis(2-ethylhexyl) ester	O=C(OOC(=O)OCC(CC)CCCC)OCC(CC)CCCC	0.469229	1020.66	4	Class I	3	3	0.940238	1.21582														ND
	1897	119-39-1	1(2H)-Phthalazinone	O=C1NN=Cc2ccccc12	0.403706	370.248	4	Class III	1	1	0.404871	0.737401														ND
	1898	55511-98-3	Buthidazole	O=C2N(c1nnc(C(C)(C)C)s1)C(O)CN2C	0.779676	1543.36	4	Class III	1	1	0.686349	0.382909														ND
	1899	142-22-3	Diallyl diglycol carbonate	O=C(OCC=C)OCCOCCOC(=O)OCC=C	0.10553	349.706	4	Class III	1	1	0.751086	0.731183														ND
	1900	110-46-3	3-Methylbutyl nitrite	O=NOCCC(C)C	0.634812	505.289	4	Class III	1	1	ND	0.655681														ND
	1901	124-64-1	Tetrakis(hydroxymethyl)phosphonium chloride	OC[P+](CO)(CO)CO	-0.0719647	131.423	3	Class III	1	1	ND	0.716824														1.71737
	1902	73986-86-4	gamma-Chloroallyl dodecylamine	NCCCC(CC=CCl)CCCCCCCC	0.706928	1323.32	4	Class III	1	1	ND	0.426973														ND
	1903	63717-18-0	S,S'-1,4-Dioxane-2,3-diyl O,O,O',O'-tetramethyl bis(phosphorodithioate)	O1CCOC(C1SP(OC)(OC)=S)SP(OC)(OC)=S	-0.0579335	350.425	4	Class III	1	1	-1.31541	-0.322349	1													ND
	1904	644-64-4	Dimetilan	O=C(Oc1nn(C(=O)N(C)C)c(c1)C)N(C)C	-0.982492	25.0142	2	Class III	1	1	-0.994902	-0.0490116		1												ND
	1905	114-80-7	Neostigmine bromide	O=C(Oc1cccc(c1)[N+](C)(C)C)N(C)C	-0.772527	37.7002	2	Class III	1	1	ND	-0.568983		1												ND
	1906	868-77-9	2-Hydroxyethyl methacrylate	O=C(OCCO)C(=C)C	1.58914	5053.07	5	Class III	1	1	1.65747	1.247														ND
	1907	3266-23-7	2,3-Epoxybutane	O1C(C)C1C	1.47476	2151.44	5	Class III	1	1	1.01459	1.28141														ND
	1908	115-21-9	Ethyl silicon trichloride	CC[Si](Cl)(Cl)Cl	0.693782	807.823	4	Class III	1	1	1.06883	0.701823														ND
	1909	122-20-3	Triisopropanolamine	OC(C)CN(CC(O)C)CC(O)C	1.39348	4732.87	5	Class I	3	3	1.39067	1.00197														ND
	1910	15037-62-4	Phosphorothioic acid, O,O-dimethyl O-thymyl ester	O(c1cc(ccc1C(C)C)C)P(OC)(OC)=S	0.437185	750.648	4	Class III	1	1	0.438882	0.282128	1													ND
	1911	94-83-7	2-(2,4-Dichlorophenoxy)ethyl benzoate	O=C(OCCOc1ccc(cc1Cl)Cl)c2ccccc2	0.739064	1706.27	4	Class III	1	1	0.944755	0.482946														ND
	1912	72977-18-5	4-Aminobenzoic acid--phosphoric acid (1/1)	O=C(O)c1ccc(N)cc1	1.53198	4667.97	5	Class III	1	1	1.2304	1.29717														ND
	1913	3634-83-1	1,3-Bis(isocyanatomethyl)benzene	O=C=NCc1cccc(c1)CN=C=O	1.23086	3202.12	5	Class III	1	1	1.41407	1.09305														ND
	1914	120-08-1	Scoparone	O=C1Oc2cc(OC)c(OC)cc2(C=C1)	0.151394	292.194	3	Class III	1	1	0.379445	0.830918														ND
	1915	80834-61-3	2(1H)-Quinolinone, 3,4-dihydro-6-(4-(4-(2-chlorophenyl)-1-piperazinyl)butyl)-	O=C2Nc1ccc(cc1CC2)CCCCN4CCN(c3ccccc3Cl)CC4	0.0999694	500.943	4	Class III	1	1	0.0913503	0.108216														ND
	1916	51481-61-9	Cimetidine	N#CN=C(NC)NCCSCc1nc[nH]c1C	1.29737	5004.43	5	Class III	1	1	1.18911	0.484765														ND
	1917	14143-09-0	Phosphoric acid, diethyl 3-methyl-4-(methylsulfonyl)phenyl ester	O=P(Oc1ccc(c(c1)C)S(=O)(=O)C)(OCC)OCC	-1.59796	8.13431	2	Class III	1	1	-1.76399	-1.27439	1													ND
	1918	115-28-6	Chlorendic acid	O=C(O)C1C(C(=O)O)C2(C(=C(C1(C2(Cl)Cl)Cl)Cl)Cl)Cl	0.661584	1783.85	4	Class III	1	1	0.207782	0.0941068														ND
	1919	59375-57-4	2-(O-(Methylcarbamoyl)oximino)-1,4-dithiane 4-oxide	O=C(ON=C1CS(=O)CCS1)NC	-1.25647	12.3151	2	Class III	1	1	-1.28584	-0.70994		1												ND
	1920	2463-45-8	1,3-Dioxolan-2-one, 4-(chloromethyl)-	O=C1OCC(O1)CCl	-0.230426	80.3184	3	Class III	1	1	0.315931	0.296597														ND
	1921	50-99-7	D-Glucose	OCC1OC(O)C(O)C(O)C1(O)	2.15619	25813.3	5	Class I	3	3	2.02501	1.45164														ND
	1922	74007-97-9	3-[1-(4-Chlorophenoxy)cyclohexane-1-carbonyl]-5,5-dimethyl-1,3-thiazolidine-4-carboxylic acid	O=C(O)C3N(C(=O)C2(Oc1ccc(cc1)Cl)(CCCCC2))CSC3(C)(C)	1.03958	4358.81	5	Class III	1	1	0.597142	0.472154														ND
	1923	80-18-2	Methyl benzenesulphonate	O=S(=O)(OC)c1ccccc1	0.633654	740.785	4	Class III	1	1	0.986301	0.78392														ND
	1924	76858-53-2	1,3-Dithiolan-2-one, O-((((1,1-dimethylethyl)dithio)methylamino)carbonyl)oxime	O=C(ON=C1SCCS1)N(C)SSC(C)(C)C	-1.74598	5.60873	2	Class III	1	1	-1.08088	-0.774293		1												ND
	1925	152-47-6	Sulfalene	O=S(=O)(Nc1nccnc1(OC))c2ccc(N)cc2	0.990336	2741.35	5	Class III	1	1	0.910635	1.05868														ND
	1926	3735-01-1	Aminoparathion	O(c1ccc(N)cc1)P(OCC)(OCC)=S	0.236474	450.378	4	Class III	1	1	-0.205829	-0.883558	1													ND
	1927	64049-26-9	Dimethylaminoethyl ethylaniline hydrochloride	c1ccc(cc1)N(CC)CCN(C)C	0.702498	969.347	4	Class III	1	1	0.327688	0.237451														ND
	1928	16071-86-6	C.I. Direct Brown 95	O=C(O)c5cc(N=Nc1ccc(cc1)c4ccc(N=Nc3c(O)ccc(N=Nc2cc(ccc2(O))S(=O)(=O)O)c3(O))cc4)ccc5(O)	1.19881	10346.4	5	Class III	1	1	ND	0.928574														ND
	1929	140-76-1	2-Methyl-5-vinylpyridine	n1cc(C=C)ccc1C	0.991256	1167.89	4	Class III	1	1	1.06348	0.642328														ND
	1930	5090-37-9	Metizoline hydrochloride	N1=C(NCC1)Cc3c2ccccc2sc3C	-0.555755	64.061	3	Class III	1	1	0.348138	0.263447														ND
	1931	88949-33-1	Pigment Red 264	O=C5N=C(c1ccc(cc1)c2ccccc2)C6C(=O)NC(c3ccc(cc3)c4ccccc4)=C56	0.657644	2002.54	5	Class III	1	1	ND	-0.100213														ND
	1932	761-65-9	N,N-Dibutylformamide	O=CN(CCCC)CCCC	0.596087	620.42	4	Class III	1	1	0.637461	0.869254														ND
	1933	3605-31-0	1H-Indene, 6-(1,1-dimethylethyl)-2,3-dihydro-1,1-dimethyl-	c1cc(cc2c1CCC2(C)C)C(C)(C)C	1.88461	15512.5	5	Class I	3	3	1.79818	1.05423														ND
	1934	14984-58-8	Phosphoric acid, p-aminophenyl diethyl ester	O=P(Oc1ccc(N)cc1)(OCC)OCC	0.610689	1000.53	4	Class III	1	1	0.366747	-0.819283	1													ND
	1935	79645-08-2	Pirbuterol	Oc1ccc(nc1CO)C(O)CNC(C)(C)C	1.00605	2436.72	5	Class III	1	1	0.642917	0.635188														ND
	1936	4695-62-9	d-Fenchone	O=C2C1(C)(CCC(C1)C2(C)C)	1.60739	6164.57	5	Class III	1	1	1.47506	1.15874														ND
	1937	602-01-7	2,3-Dinitrotoluene	O=[N+]([O-])c1cccc(c1[N+](=O)[O-])C	0.699369	911.507	4	Class III	1	1	0.398171	0.32115														ND
	1938	67-92-5	2-Diethylaminoethyl bicyclohexyl-1-carboxylate hydrochloride	O=C(OCCN(CC)CC)C1(CCCCC1)C2CCCCC2	0.572464	1156.4	4	Class III	1	1	0.7239	0.509417														ND
	1939	10140-84-8	Ethane, 1-(2,4-dichlorophenoxy)-2-ethoxy-	O(c1ccc(cc1Cl)Cl)CCOCC	0.779963	1416.54	4	Class III	1	1	0.743497	0.540654														ND
	1940	52-85-7	Famphur	O=S(=O)(c1ccc(OP(OC)(OC)=S)cc1)N(C)C	-1.06475	28.0277	2	Class III	1	1	-1.17569	-0.57613	1													ND
	1941	2964-06-9	Diberal, (-)-	O=C1NC(=O)C(C(=O)N1)(CC)C(C)CC(C)C	-0.505417	75.0473	3	Class III	1	1	-0.265482	0.118038														ND
	1942	2894-67-9	Delorazepam	O=C1Nc3ccc(cc3(C(=NC1)c2ccccc2Cl))Cl	0.818349	2008.52	5	Class III	1	1	0.86653	0.570771														ND
	1943	3268-19-7	8-Oxo-9-(3,4,5-trimethoxyphenyl)-5,5a,6,8,8a,9-hexahydro-2H-furo[3',4':6,7]naphtho[2,3-d][1,3]dioxol-5-yl 4,6-O-benzylidenehexopyranoside	O=C6OCC7C(OC1OC2COC(OC2(C(O)C1(O)))c3ccccc3)c4cc8OCOc8(cc4C(c5cc(OC)c(OC)c(OC)c5)C67)	0.0930908	823.542	4	Class III	1	1	-0.170373	-0.104327														ND
	1944	2540-82-1	Formothion	O=CN(C(=O)CSP(OC)(OC)=S)C	-0.0714674	218.232	3	Class III	1	1	-0.0482478	-0.246236	1													ND
	1945	2422-88-0	Tributylthiourea	N(C(N(CCCC)CCCC)=S)CCCC	1.08938	3002.98	5	Class III	1	1	ND	0.630493														ND
	1946	100-88-9	Cyclamic acid	O=S(=O)(O)NC1CCCCC1	1.82618	12011.8	5	Class I	3	3	1.42009	0.68441														ND
	1947	99129-21-2	Clethodim	O=C1C(=C(O)CC(C1)CC(C)SCC)C(=NOCC=CCl)CC	0.578285	1362.95	4	Class III	1	1	0.69883	0.449386														ND
	1948	546-80-5, 76231-76-0	3-Thujanone	O=C1CC2(CC2(C1C))(C(C)C)	0.101	192.092	3	Class III	1	1	1.0938	1.1541														ND
	1949	959-24-0	Sotalol hydrochloride	O=S(=O)(Nc1ccc(cc1)C(O)CNC(C)C)C	1.04913	3049.88	5	Class III	1	1	0.689783	0.36648														ND
	1950	50-48-6	Amitriptyline	c1ccc3c(c1)C(=CCCN(C)C)c2ccccc2CC3	0.0623833	320.254	4	Class III	1	1	0.0115383	0.00555592														ND
	1951	467-63-0	C.I.Solvent Violet 9	OC(c1ccc(cc1)N(C)C)(c2ccc(cc2)N(C)C)c3ccc(cc3)N(C)C	0.296266	770.566	4	Class III	1	1	0.44493	0.229145														ND
	1952	13665-88-8	Mopidamol	OCCN(c1ncc2nc(nc(c2(n1))N3CCCCC3)N(CCO)CCO)CCO	0.852588	3001.78	5	Class III	1	1	0.564522	0.688526														ND
	1953	466-06-8	Proscillaridin	O=C1OC=C(C=C1)C4CCC5(O)(C6CCC3=CC(OC2OC(C)C(O)C(O)C2(O))CCC3(C)C6(CCC45(C)))	-0.976324	56.0382	3	Class III	1	1	-1.6533	-1.18563														-1.05779
	1954	15932-80-6, 89-82-7	Pulegone	O=C1C(=C(C)C)CCC(C)C1	0.49	470.445	4	Class II	3	2	1.09646	1.19408														ND
	1955	12002-53-8	Trimedlure	O=C(OC(C)(C)C)C1CCC(CC1(C))Cl	1.29287	4568.25	5	Class III	1	1	0.812203	1.01236														ND
	1956	54266-80-7	syn-5-Propyl-1,3-oxathiolan-4-one O-((methylamino)carbonyl)oxime	OC(=NC)ON=C1C(OCS1)CCC	-0.419523	83.0763	3	Class III	1	1	-0.394575	-0.783567														ND
	1957	2870-71-5	Atropine methylbromide	O=C(OC1CC2CCC(C1)[N+]2(C)(C))C(c3ccccc3)CO	0.437866	834.289	4	Class III	1	1	0.359288	0.64236														ND
	1958	118-03-6	1,3,6-Naphthalenetrisulfonic acid, 7-amino-	O=S(=O)(O)c2cc1cc(c(N)cc1c(c2)S(=O)(=O)O)S(=O)(=O)O	1.53081	13014.6	5	Class I	3	3	1.54807	1.24418														ND
	1959	63937-32-6	Butyl 2-butoxycyclopropane-1-carboxylate	O=C(OCCCC)C1CC1(OCCCC)	-0.950521	24.0161	2	Class III	1	1	0.59494	1.24643														ND
	1960	1786-08-9	Nerol oxide	O1CC=C(C)CC1C=C(C)C	1.51678	5003.71	5	Class III	1	1	1.48998	1.25484														ND
	1961	2687-94-7	1-Octyl-2-pyrrolidone	O=C1N(CCC1)CCCCCCCC	1.0169	2051.45	5	Class III	1	1	1.16934	0.792065														ND
	1962	623-87-0	1,3-Dinitroglycerin	O=[N+]([O-])OCC(O)CO[N+](=O)[O-]	0.767236	1065.42	4	Class III	1	1	0.81559	0.667974														ND
	1963	944-22-9	Fonofos	O(CC)P(CC)(=S)Sc1ccccc1	-1.91387	3.00364	1	Class III	1	1	-0.977724	-0.907136	1													ND
	1964	1972-08-3	Tetrahydrocannabinol	Oc1cc(cc2OC(C)(C)C3CCC(=CC3(c12))C)CCCCC	0.326234	666.503	4	Class III	1	1	0.238962	0.415258														ND
	1965	2909-38-8	m-Chlorophenyl isocyanate	O=C=Nc1cccc(c1)Cl	1.43856	4215.59	5	Class III	1	1	0.983441	0.23917														ND
	1966	2652-77-9	1,2-Diphenylpyrazolidine-3,5-dione	O=C3N(c1ccccc1)N(c2ccccc2)C(=O)C3	0.598445	1000.71	4	Class III	1	1	0.650812	0.57272														ND
	1967	74-87-3	Chloromethane	CCl	1.55637	1817.83	4	Class III	1	1	0.800929	0.582475														ND
	1968	145783-14-8	4,6-Dichloro-5-nitro-2-(propylsulfanyl)pyrimidine	O=[N+]([O-])c1c(nc(nc1Cl)SCCC)Cl	0.0506692	301.299	4	Class III	1	1	0.0744737	0.114253														ND
	1969	5790-91-0	2-Benzoxazolinone, 5-chloro-3-ethyl-	O=C2Oc1ccc(cc1N2CC)Cl	0.835814	1354.07	4	Class III	1	1	ND	0.752705														ND
	1970	141-27-5, 5392-40-5	Citral	O=CC=C(C)CCC=C(C)C	0.517	500.621	4	Class I	3	3	1.28072	1.36035														ND
	1971	3700-90-1	Dipropan-2-yl 2-[(dimethoxyphosphorothioyl)sulfanyl]butanedioate	O=C(OC(C)C)CC(C(=O)OC(C)C)SP(OC)(OC)=S	1.0481	4003.84	5	Class III	1	1	-0.105573	-0.0715096	1													ND
	1972	6294-34-4	Phosphonic acid, (2-chloroethyl)-, bis(2-chloroethyl) ester	O=P(OCCCl)(OCCCl)CCCl	0.516414	885.028	4	Class III	1	1	0.304022	-0.0639005	1													ND
	1973	78-94-4	Methyl vinyl ketone	O=C(C=C)C	-0.481746	23.1158	2	Class III	1	1	ND	0.886223														ND
	1974	5745-14-2	Phosphinothioic acid, diethyl-, O-(2,4,5-trichlorophenyl) ester	O(c1cc(c(cc1Cl)Cl)Cl)P(CC)(CC)=S	-0.499606	100.525	3	Class III	1	1	-0.498598	-0.720211	1													ND
	1975	1939-36-2	Trimethylenediaminetetraacetic acid	O=C(O)CN(CC(=O)O)CCCN(CC(=O)O)CC(=O)O	0.718248	1600.85	4	Class III	1	1	0.770605	1.08881														ND
	1976	111-80-8	Methyl 2-nonynoate	O=C(C#CCCCCCC)OC	1.12075	2221.56	5	Class III	1	1	1.11167	1.28699														ND
	1977	78-44-4	Carisoprodol	O=C(OCC(C)(COC(=O)NC(C)C)CCC)N	0.705311	1320.79	4	Class III	1	1	0.678493	0.497609		1												ND
	1978	17636-10-1	1-Propanesulfonic acid, 3-mercapto-, monosodium salt	O=S(=O)(O)CCCS	1.31774	3247.01	5	Class I	3	3	ND	0.956467														ND
	1979	115-27-5	Chlorendic anhydride	O=C1OC(=O)C2C1C3(C(=C(C2(C3(Cl)Cl)Cl)Cl)Cl)Cl	0.762752	2147.46	5	Class III	1	1	0.207802	-0.218843														ND
	1980	24095-80-5	4-Methyl-1-(3,5-bistrifluoromethylphenyl)thiosemicarbazide	FC(F)(F)c1cc(cc(c1)C(F)(F)F)NNC(NC)=S	0.115883	414.277	4	Class III	1	1	ND	0.207649														ND
	1981	16491-24-0	2,4-Hexadienyl isobutyrate	O=C(OCC=CC=CC)C(C)C	1.47336	5003.51	5	Class I	3	3	1.53061	1.11017														1.81604
	1982	27858-07-7	Octabromodiphenyl	c1cc(c(c(c1c2c(c(c(c(c2Br)Br)Br)Br)Br)Br)Br)Br	0.410406	2020.62	5	Class III	1	1	-0.823345	-0.55702														ND
	1983	107-88-0	1,3-Butanediol	OCCC(O)C	2.31518	18620.9	5	Class II	3	2	1.98037	2.05943														ND
	1984	50-91-9	Floxuridine	O=C1NC(=O)N(C=C1(F))C2OC(CO)C(O)C2	-0.0586117	215.111	3	Class III	1	1	0.562274	1.00136														ND
	1985	91-53-2	Ethoxyquin	O(c1ccc2NC(C=C(c2(c1))C)(C)C)CC	0.566337	800.591	4	Class III	1	1	0.606203	0.683232														ND
	1986	467-60-7	Pipradrol	OC(c1ccccc1)(c2ccccc2)C3NCCCC3	-0.171503	180.137	3	Class III	1	1	0.0718972	0.208507														ND
	1987	2050-46-6	1,2-Diethoxybenzene	O(c1ccccc1(OCC))CC	1.63997	7255.13	5	Class II	3	2	1.17401	1.06448														ND
	1988	161559-33-7	1H-Purine-2,6-dione, 3,7-dihydro-1,3-dimethyl-7-(2-(methylphenylamino)ethyl)-	O=C3c1c(ncn1CCN(c2ccccc2)C)N(C(=O)N3C)C	0.963635	2881.84	5	Class III	1	1	0.499323	0.616118														ND
	1989	35400-43-2	Sulprofos	O(c1ccc(cc1)SC)P(OCC)(=S)SCCC	-0.694981	65.0845	3	Class III	1	1	0.0147062	-0.708382	1													ND
	1990	512-85-6	Ascaridole	O1OC2(C=CC1(C)CC2)C(C)C	0.0754235	200.14	3	Class III	1	1	0.485618	1.14261														ND
	1991	19408-74-3	1,2,3,7,8,9-Hexachlorodibenzo-p-dioxin	O1c3cc(c(c(c3(Oc2c1cc(c(c2Cl)Cl)Cl))Cl)Cl)Cl	-2.68554	0.806276	1	Class III	1	1	-2.47145	-2.64669					1									ND
	1992	101-21-3	Chlorpropham	O=C(OC(C)C)Nc1cccc(c1)Cl	0.750688	1203.41	4	Class III	1	1	0.702952	0.700527		1												ND
	1993	404-40-0	p-Acetotoluidide, 2-fluoro-	O=C(Nc1ccc(cc1)C)CF	-1.37781	7.00441	2	Class III	1	1	-1.14005	-0.530303														ND
	1994	107-11-9	Allylamine	C=CCN	0.252285	102.065	3	Class III	1	1	0.227832	0.625324														ND
	1995	50765-92-9	alpha-(2-Morpholinoethyl)-alpha-prenyl-1-naphthylacetamide	O=C(N)C(c2cccc1ccccc12)(CC=C(C)C)CCN3CCOCC3	-0.315782	177.129	3	Class III	1	1	-0.501648	-0.235052														ND
[truncated: 6,191 more rows]

## Sheet: Table 2
		Supplementary Table 2: Data relevant to application of tiered approach upon representative compound selection.
								Tier 0			Tier 1 (in silico)													Tier 2 (in vitro)								Predictivity heatmap
					Experimental			Cramer classification			EPA TEST	RF	Structural alerts				Posterior probability distribution					Assigned acute tox. cat. (Threshold 5%)	Assigned acute tox. cat. (Threshold 10%)	TOX21_RT_HEK293_GLO_16HR_VIABILITY	Posterior probability distribution					Assigned acute tox. cat. (Threshold 5%)	Assigned acute tox. cat. (Threshold 10%)
					LD50		Acute toxicity category				LD50	LD50												AC50								Tier 0	Tier 1		Tier 2
	ID	CAS	Name	SMILES	log (mmol/kg)	mg/kg		Class	Assigned acute tox. cat. (Threshold 5%)	Assigned acute tox. cat. (Threshold 10%)	log (mmol/kg)	log (mmol/kg)	Organo- phosphate	Vitamin K antag. (warfarin)	Dibenzo- dioxin	Vitamin D	Cat. 1	Cat. 2	Cat. 3	Cat. 4	Cat. 5			log (μmol/l)	Cat. 1	Cat. 2	Cat. 3	Cat. 4	Cat. 5			Threshold 5 + 10%	Threshold 5%	Threshold 10%	Threshold 5%	Threshold 10%
	52	53558-25-1	Pyrinuron	O=C(Nc1ccc(cc1)[N+](=O)[O-])NCc2cnccc2	-1.75802	4.75293	1	Class III	1	1	-0.702999	0.244147					0.0738	0.4815	0.3303	0.09865	0.01575	1	2	1.5394	0.0458	0.44255	0.37855	0.11385	0.01925	2	2							Legend
	559	534-52-1	2-Methyl-4,6-dinitrophenol	O=[N+]([O-])c1cc(c(O)c(c1)C)[N+](=O)[O-]	-1.45163	7.00372	2	Class III	1	1	-0.617804	-0.16631					0.09815	0.5432	0.2731	0.0739	0.01165	1	2	1.62788	0.0516	0.48565	0.3541	0.09345	0.0152	1	2							Underpredicted + 1
	741	66-81-9	Cycloheximide	O=C1NC(=O)CC(C1)CC(O)C2C(=O)C(C)CC(C)C2	-2.14793	2.00131	1	Class III	1	1	-0.852104	-0.00726334					0.1199	0.5678	0.2436	0.06065	0.00805	1	1	-0.422407	0.26785	0.6014	0.10955	0.01855	0.00265	1	1							Correct
	750	56-72-4	Coumaphos	O=C2Oc1cc(OP(OCC)(OCC)=S)ccc1C(=C2Cl)C	-1.44478	13.027	2	Class III	1	1	-1.45446	-0.853055	1				0.3445	0.53435	0.097	0.02105	0.0031	1	1	1.20451	0.32965	0.5649	0.0845	0.0177	0.00325	1	1							Overpredicted + 1
	932	41483-43-6	Bupirimate	O=S(=O)(Oc1nc(nc(c1CCCC)C)NCC)N(C)C	1.10216	4003.33	5	Class III	1	1	0.47499	0.460029					0.00805	0.10075	0.3221	0.43385	0.13525	2	2	1.23265	0.00505	0.0917	0.325	0.4428	0.13545	2	3							Overpredicted + 2
	1122	112-03-8	N,N,N-Trimethyloctadecan-1-aminium chloride	CCCCCCCCCCCCCCCCCC[N+](C)(C)C	0.305902	632.247	4	Class III	1	1	-0.178922	0.500227					0.02355	0.25255	0.42175	0.2548	0.04735	2	2	1.4474	0.01335	0.21255	0.4413	0.27555	0.05725	2	2							Overpredicted + 3
	1254	7287-19-6	Prometryn	n1c(nc(nc1NC(C)C)SC)NC(C)C	0.905316	1940.77	4	Class III	1	1	0.939447	0.818145					0.00215	0.0329	0.14325	0.46415	0.35755	3	3	1.51207	0.0015	0.0246	0.12055	0.4439	0.40945	3	3							Overpredicted + 4
	1576	2642-71-9	Azinphos-ethyl	O=C1c2ccccc2(N=NN1CSP(OCC)(OCC)=S)	-1.69277	7.00692	2	Class III	1	1	-1.77338	-0.648756	1				0.41575	0.49735	0.07065	0.01375	0.0025	1	1	1.45448	0.3689	0.54115	0.07475	0.01335	0.00185	1	1
	1775	142-18-7	1-Monolaurin	O=C(OCC(O)CO)CCCCCCCCCCC	2.28509	52901	5	Class I	3	3	1.95619	1.20101					0.00015	0.0031	0.0127	0.0957	0.88835	4	5	-2.88163	0.0039	0.0513	0.16285	0.37375	0.4082	2	3
	2019	116-29-0	Tetradifon	O=S(=O)(c1ccc(cc1)Cl)c2cc(c(cc2Cl)Cl)Cl	0.203955	569.467	4	Class III	1	1	0.504914	0.600761					0.00685	0.08275	0.28525	0.46205	0.1631	2	3	1.37302	0.0028	0.0677	0.2744	0.4749	0.1802	2	3
	2137	92-84-2	Phenothiazine	c1ccc3c(c1)Nc2ccccc2S3	1.4001	5006.69	5	Class III	1	1	0.839924	0.665191					0.00325	0.0454	0.18775	0.48655	0.27705	3	3	1.07732	0.00275	0.04355	0.20445	0.49	0.25925	3	3
	2157	102-06-7	1,3-Diphenylguanidine	N=C(Nc1ccccc1)Nc2ccccc2	-0.295127	107.077	3	Class III	1	1	0.198822	0.266037					0.01545	0.1832	0.406	0.3257	0.06965	2	2	-0.346464	0.0378	0.3935	0.3991	0.1446	0.025	2	2
	2365	6385-58-6	Sodium bithionolate	Oc1c(cc(cc1Sc2cc(cc(c2(O))Cl)Cl)Cl)Cl	0.090053	438.093	4	Class III	1	1	2.22137	0.0067846					0.0013	0.01265	0.058	0.2632	0.66485	3	4	1.45446	0.0008	0.008	0.0429	0.22605	0.72225	4	4
	2482	470-90-6	Chlorfenvinphos	O=P(OC(=CCl)c1ccc(cc1Cl)Cl)(OCC)OCC	-1.56887	9.70319	2	Class III	1	1	-0.236161	-0.86928	1				0.06785	0.42465	0.3354	0.14625	0.02585	1	2	1.5144	0.0486	0.4104	0.3648	0.1473	0.0289	2	2
	2604	76-44-8	Heptachlor	C1=CC(C2C1C3(C(=C(C2(C3(Cl)Cl)Cl)Cl)Cl)Cl)Cl	-0.965932	40.3782	2	Class III	1	1	-0.432298	0.341053					0.04325	0.37015	0.39695	0.16035	0.0293	2	2	1.53394	0.0227	0.3166	0.44175	0.18645	0.0325	2	2
	2759	79-95-8	2,2',6,6'-Tetrachlorobisphenol A	Oc1c(cc(cc1Cl)C(c2cc(c(O)c(c2)Cl)Cl)(C)C)Cl	1.31005	7475.04	5	Class III	1	1	1.03718	-0.0618084					0.0052	0.07415	0.25445	0.4597	0.2065	2	3	1.47617	0.0033	0.05435	0.22235	0.4731	0.2469	2	3
	3160	98-51-1	4-tert-Butyltoluene	c1cc(ccc1C)C(C)(C)C	1.0211	1556.26	4	Class I	3	3	1.35645	1.4049					0.0003	0.006	0.03375	0.17405	0.7859	4	4	1.7175	0.0001	0.00345	0.01755	0.11015	0.86875	4	4
	3302	64257-84-7	Fenpropathrin	N#CC(OC(=O)C1C(C)(C)C1(C)(C))c3cccc(Oc2ccccc2)c3	-0.718908	66.7488	3	Class III	1	1	-0.759171	0.220239					0.08595	0.5064	0.30465	0.0885	0.0145	1	2	1.40005	0.0581	0.4849	0.34785	0.09565	0.0135	1	2
	3469	50-14-6	Ergocalciferol	OC3CC(=CC=C1CCCC2(C)(C1CCC2(C(C=CC(C)C(C)C)C)))C(=C)CC3	-1.59807	10.0078	2	Class III	1	1	-0.73278	-1.20019				1	0.17335	0.50875	0.2272	0.07665	0.01405	1	1	1.49157	0.12915	0.51795	0.25145	0.0857	0.01575	1	1
	3470	101-54-2	N-Phenyl-1,4-benzenediamine	Nc1ccc(cc1)Nc2ccccc2	0.401464	464.345	4	Class III	1	1	0.473439	0.544958					0.00635	0.09335	0.3034	0.44705	0.14985	2	3	1.48282	0.00435	0.0715	0.28035	0.4683	0.1755	2	3
	3574	131-89-5	Dinex	O=[N+]([O-])c1cc(c(O)c(c1)C2CCCCC2)[N+](=O)[O-]	-0.612116	65.039	3	Class III	1	1	-0.655105	-0.224715					0.10985	0.5628	0.25295	0.0638	0.0106	1	1	1.42046	0.06865	0.53735	0.3066	0.0752	0.0122	1	2
	3625	13593-03-8	Quinalphos	n1cc(nc2ccccc12)OP(OCC)(OCC)=S	-1.05932	26.0213	2	Class III	1	1	-0.772055	-0.63289	1				0.1162	0.5301	0.2625	0.07775	0.01345	1	1	1.43613	0.08895	0.5554	0.2693	0.0726	0.01375	1	2
	4005	316-42-7	Emetine dihydrochloride	O(c1cc2c(cc1(OC))C(NCC2)CC4CC5c3cc(OC)c(OC)cc3CCN5(CC4(CC)))C	-4.66296	0.0104439	1	Class III	1	1	0.721165	-0.136514					0.01035	0.13115	0.3448	0.39555	0.11815	2	2	-1.66558	0.0744	0.4599	0.32595	0.1186	0.02115	1	2
	4009	1746-01-6	2,3,7,8-Tetrachlorodibenzo-p-dioxin	O1c3cc(c(cc3(Oc2cc(c(cc12)Cl)Cl))Cl)Cl	-4.20398	0.0201297	1	Class III	1	1	-2.39055	-1.18224			1		0.7355	0.237	0.02215	0.00465	0.0007	1	1	-0.610109	0.86465	0.1252	0.0085	0.0015	0.00015	1	1
	4044	309-00-2, 465-73-6	Aldrin	C1=CC2CC1C3C2C4(C(=C(C3(C4(Cl)Cl)Cl)Cl)Cl)Cl	-1.713	7.0662	2	Class III	1	1	-1.15821	-0.213495					0.22955	0.59655	0.1418	0.02745	0.00465	1	1	1.47886	0.152	0.627	0.1823	0.03425	0.00445	1	1
	4067	80-38-6	Fenson	O=S(=O)(Oc1ccc(cc1)Cl)c2ccccc2	0.702205	1353.63	4	Class III	1	1	0.694264	0.812935					0.00305	0.0522	0.20015	0.48575	0.25885	2	3	1.81593	0.00175	0.02975	0.1448	0.46505	0.35865	3	3
	4087	21609-90-5	Leptophos	O(c1cc(c(cc1Cl)Br)Cl)P(OC)(c2ccccc2)=S	-1.33389	19.1018	2	Class III	1	1	-0.270698	-0.356921	1				0.0406	0.33055	0.38995	0.2007	0.0382	2	2	1.51223	0.02805	0.3236	0.40865	0.20005	0.03965	2	2
	4533	94-36-0	Benzoyl peroxide	O=C(OOC(=O)c1ccccc1)c2ccccc2	1.50314	7715.39	5	Class III	1	1	1.2603	1.00628					0.0013	0.0164	0.07395	0.3613	0.54705	3	4	1.11369	0.0008	0.0159	0.0792	0.3718	0.5323	3	4
	4564	35554-44-0	Imazalil	n1ccn(c1)CC(OCC=C)c2ccc(cc2Cl)Cl	-0.115337	227.868	3	Class III	1	1	0.213592	0.462183					0.0138	0.1509	0.37935	0.36525	0.0907	2	2	1.50741	0.00795	0.115	0.3722	0.39795	0.1069	2	2
	4588	28730-17-8	Methfuroxam	O=C(Nc1ccccc1)c2c(oc(c2C)C)C	0.807273	1471.05	4	Class III	1	1	0.739886	0.435925					0.0047	0.0666	0.25215	0.4753	0.20125	2	3	1.45979	0.00245	0.0491	0.2282	0.48085	0.2394	3	3
	4682	728-40-5	2,6-Di-tert-butyl-4-nitrophenol	O=[N+]([O-])c1cc(c(O)c(c1)C(C)(C)C)C(C)(C)C	-0.00199688	250.168	3	Class III	1	1	0.746944	0.352654					0.0059	0.0732	0.26695	0.4716	0.18235	2	3	1.20135	0.00305	0.0696	0.26025	0.47425	0.19285	2	3
	4782	25875-51-8	Robenidine	N=C(NN=Cc1ccc(cc1)Cl)NN=Cc2ccc(cc2)Cl	0.607818	1354.65	4	Class III	1	1	0.776085	0.257514					0.00565	0.07765	0.2708	0.4659	0.18	2	3	1.30692	0.00395	0.0616	0.2683	0.473	0.19315	2	3
	4970	135-88-6	N-Phenyl-2-naphthylamine	c1ccc(cc1)Nc2ccc3ccccc3(c2)	1.60036	8737.02	5	Class III	1	1	1.22747	0.925413					0.0014	0.0192	0.083	0.38325	0.51315	3	4	1.5766	0.00075	0.013	0.06595	0.33775	0.58255	3	4
	5751	6533-00-2	dl-Norgestrel	O=C4C=C3CCC2C(CCC1(CC)(C2(CCC1(O)(C#C))))C3CC4	1.20539	5013.8	5	Class III	1	1	0.90469	0.537518					0.00405	0.04645	0.18995	0.4887	0.27085	3	3	1.59563	0.00165	0.0302	0.1567	0.47045	0.341	3	3
	5793	68359-37-5	Cyfluthrin	N#CC(OC(=O)C1C(C=C(Cl)Cl)C1(C)(C))c3ccc(F)c(Oc2ccccc2)c3	-0.205189	270.763	3	Class III	1	1	0.0192051	-0.302946					0.03945	0.3493	0.408	0.17125	0.032	2	2	1.68257	0.01975	0.26845	0.4381	0.23045	0.04325	2	2
	5875	68085-85-8, 91465-08-6	λ-Cyhalothrin	N#CC(OC(=O)C1C(C=C(C(F)(F)F)Cl)C1(C)(C))c3cccc(Oc2ccccc2)c3	-0.904	56.1135	3	Class III	1	1	-0.336495	-0.259858					0.06685	0.46845	0.3457	0.1043	0.0147	1	2	1.48999	0.04135	0.4181	0.39365	0.12725	0.01965	2	2
	5879	83-79-4	Rotenone	O=C3c5ccc1OC(C(=C)C)Cc1c5(OC4COc2cc(OC)c(OC)cc2C34)	-1.19771	25.0175	2	Class III	1	1	-0.0507912	0.286802					0.0236	0.252	0.4314	0.24535	0.04765	2	2	-1.69587	0.1613	0.57425	0.2093	0.0475	0.00765	1	1
	5892	144598-75-4	Paliperidone	O=C1C(=C(N=C2N1CCCC2(O))C)CCN5CCC(c4noc3cc(F)ccc34)CC5	-0.816707	65.0423	3	Class III	1	1	-0.603459	-0.195748					0.0978	0.5371	0.2788	0.0744	0.0119	1	2	0.939968	0.08805	0.5791	0.26495	0.05885	0.00905	1	2
	5975	27554-26-3	Diisooctyl phthalate	O=C(OCCCCCC(C)C)c1ccccc1(C(=O)OCCCCCC(C)C)	1.75105	22015.7	5	Class I	3	3	1.8309	1.80582					0.0001	0.00215	0.00945	0.0681	0.9202	4	5	1.37476	0.0001	0.0017	0.0066	0.0492	0.9424	5	5
	6037	57852-57-0	Idarubicin hydrochloride	O=C1c5ccccc5(C(=O)c2c(O)c4c(c(O)c12)CC(O)(C(=O)C)CC4(OC3OC(C)C(O)C(N)C3))	-1.99205	5.0669	2	Class III	1	1	0.703845	0.060761					0.0093	0.10605	0.32785	0.4235	0.1333	2	2	-0.130672	0.01615	0.2301	0.42935	0.2641	0.0603	2	2
	6039	65277-42-1	Ketoconazole	O=C(N5CCN(c4ccc(OCC1OC(OC1)(c2ccc(cc2Cl)Cl)Cn3cncc3)cc4)CC5)C	-0.50429	166.401	3	Class III	1	1	-0.266032	0.228217					0.034	0.3404	0.4134	0.18065	0.03155	2	2	1.37411	0.02195	0.30705	0.4432	0.1955	0.0323	2	2
	6213	28772-56-7	Bromadiolone	O=C1Oc5ccccc5(C(O)=C1C(c2ccccc2)CC(O)c3ccc(cc3)c4ccc(cc4)Br)	-3.03085	0.491236	1	Class III	1	1	-3.00615	-0.732025		1			0.80915	0.1726	0.01495	0.00265	0.00065	1	1	-0.362261	0.90125	0.09235	0.00525	0.00085	0.0003	1	1
	6415	71-63-6	Digitoxin	O=C1OCC(=C1)C6CCC7(O)(C8CCC5CC(OC4OC(C)C(OC3OC(C)C(OC2OC(C)C(O)C(O)C2)C(O)C3)C(O)C4)CCC5(C)C8(CCC67(C)))	-1.50768	23.7657	2	Class III	1	1	-1.51293	-1.42921					0.66005	0.3055	0.028	0.00555	0.0009	1	1	-1.24447	0.87485	0.11735	0.0064	0.00105	0.00035	1	1
	6524	123-56-8	Succinimide	O=C1NC(=O)CC1	2.15035	14007.9	5	Class III	1	1	2.10777	1.32429					0.00025	0.003	0.01425	0.1071	0.8754	4	4	1.81587	0.0001	0.0016	0.0088	0.06905	0.92045	4	5
	6641	96-17-3	2-Methylbutanal	O=CC(C)CC	1.87131	6404.4	5	Class I	3	3	1.58147	1.54377					0.0001	0.00345	0.019	0.1178	0.85965	4	4	0.821821	0.0001	0.00305	0.0181	0.1194	0.85935	4	4
	6857	555-77-1	2-Chloro-N,N-bis(2-chloroethyl)ethanamine	N(CCCl)(CCCl)CCCl	-1.60853	5.03747	2	Class III	1	1	-1.52188	-0.689739					0.4801	0.45735	0.0502	0.0108	0.00155	1	1	1.53636	0.36485	0.5565	0.06455	0.01245	0.00165	1	1
	7137	87-86-5	Pentachlorophenol	Oc1c(c(c(c(c1Cl)Cl)Cl)Cl)Cl	-0.989988	27.2548	2	Class III	1	1	-0.985311	0.355425					0.1096	0.5369	0.2712	0.0714	0.0109	1	1	1.54024	0.0714	0.51715	0.3125	0.08605	0.0129	1	2
	7427	103-85-5	1-Phenyl-2-thiourea	NC(Nc1ccccc1)=S	-1.70484	3.00348	1	Class III	1	1	-1.65614	-0.286849					0.43965	0.4816	0.0638	0.01245	0.0025	1	1	1.26129	0.3658	0.55045	0.0699	0.01175	0.0021	1	1
	7933	519-37-9	Etofylline	O=C2c1c(ncn1CCO)N(C(=O)N2C)C	0.500834	710.399	4	Class III	1	1	0.644698	0.37888					0.00725	0.0811	0.2873	0.46235	0.162	2	3	0.595491	0.00685	0.11565	0.36555	0.4052	0.10675	2	2
	8180	598-91-4	Dibromonitromethane	O=[N+]([O-])C(Br)Br	-0.401636	86.7911	3	Class III	1	1	-0.465803	0.241873					0.05105	0.40485	0.38295	0.13825	0.0229	1	2	1.66096	0.02635	0.3276	0.4367	0.1792	0.03015	2	2

## Sheet: Table 3
	Supplementary Table 3: Variation in category assignment relative to mean value at extremes of LD50 95% confidence interval.
	Effect upon category assignment of adding 0.31mg/kg log units (95% confidence interval upper limit) to reported experimental LD50 values
			Category (adjusted)
			1	2	3	4	5
	Category (experimental)	1	4	2	0	0	0
		2	0	10	4	0	0
		3	0	0	5	5	0
		4	0	0	0	5	5
		5	0	0	0	0	10
	Effect upon category assignment of subtracting 0.31mg/kg log units (95% confidence interval lower limit) from reported experimental LD50 values
			Category (adjusted)
			1	2	3	4	5
	Category (experimental)	1	6	0	0	0	0
		2	7	7	0	0	0
		3	0	5	5	0	0
		4	0	0	0	10	0
		5	0	0	0	0	10
